# Supplementary material for: Unexpected impairment of INa underpins reentrant arrhythmias in a knock-in swine model of Timothy syndrome
Source: Nat Cardiovasc Res. 2023 Dec 11;2(12):1291–309. doi: 10.1038/s44161-023-00393-w (PMC11041658; doi:10.1038/s44161-023-00393-w)
Supplement: Supplementary file 3 — Source data for Supplementary Table 2. [file 44161_2023_393_MOESM3_ESM.xlsx]

## Sheet: Suppl Table 2
	PR (ms)			QRS (ms)			QT (ms)			QTc (ms)
	WT	TS		WT	TS		WT	TS		WT	TS
	128	157		64	90		452	500		469.207	590.899
	162	149		81	90		450	480		509.525	565.685
	200	180		60	120		440	680		500.129	648.355
	160	160		74	84		440	420		508.068	525
	120	160		80	102		380	460		475	520.847
	120	160		80	80		460	520		507.985	567.367
	130	140		80	80		400	600		485.071	612.372
	120	120		80	80		380	480		460.818	573.71
	160	140		80	80		370	560		448.691	626.099
	175	120		70	80		450	580		485.247	656.721
	140	180		56	120		376	600		468.538	566.947
	200	179		80	92		440	540		491.935	603.738
	190	160		110	70		450	510		479.702	570.197
	144	180		77	88		480	630		508.799	646.366
	185	150		101	80		400	590		478.091	615.118
	160	180		80	100		460	560		514.296	603.864
	150	169		76	80		460	460		501.901	549.805
	140	164		94	96		360	624		430.282	630.335
	160	170		80	70		420	570		481.773	597.522
	120	132		60	100		440	520		491.935	539.215
	120	137		84	116		360	530		418.491	535.381
	140	157		100	98		380	440		486.54	533.578
	130	180		80	102		380	570		460.818	592.658
	180	160		60	90		500	560		481.125	560
	120	160		100	90		430	580		458.382	614.799
	180	160		80	80		440	560		474.464	626.099
	160	160		80	80		400	500		500	581.238
		180			80			440			522.184
