# Supplementary material for: Unexpected impairment of INa underpins reentrant arrhythmias in a knock-in swine model of Timothy syndrome
Source: Nat Cardiovasc Res. 2023 Dec 11;2(12):1291–309. doi: 10.1038/s44161-023-00393-w (PMC11041658; doi:10.1038/s44161-023-00393-w)
Supplement: Supplementary file 4 — Source data for Supplementary Table 3. [file 44161_2023_393_MOESM4_ESM.xlsx]

## Sheet: Suppl Table 3
	100 bpm
		LAT (ms)			LRT (ms)			ARI (ms)			LRT range (ms)
		WT	TS		WT	TS		WT	TS		WT	TS
		20.83	25.73		306.7	370		285.9	344.7		31.95	52.88
		14.92	13.97		338.4	365.3		323.5	351.4		66.85	55.36
		18.82	24.43		N/A	357.1		N/A	332.7		N/A	61.93
		9.704	26.79		308.5	357.9		298.8	331.2		92.9	76.18
		14.08	24.9		343.8	355.6		329.6	330.7		63.61	71.1
		10.75	23.78		330.5	378.2		319.9	354.3		78.65	37.84
		19.56	17.38		325.3	349.6		305.7	332.4		62.92	67.83
		11.26	10.86		342.9	349.6		331.7	338.7		29	68.82
		11.21	17.59		306.8	356.6		296.8	339		31.95	99.29
		12.63	7.966		336.9	358.7		324.5	350.6		57.51	66.36
	150 bpm
		LAT (ms)			LRT (ms)			ARI (ms)			LRT range (ms)
		WT	TS		WT	TS		WT	TS		WT	TS
		22.55	34.6		239.1	270.3		216.6	252.6		31.46	76.12
		19.87	17.62		261.3	260		242.5	235.2		67.34	32.44
		24.55	24.22		241.6	260.8		217.1	233.5		30.97	72.75
		11.38	27.24		241.8	274.6		230.3	234.4		29	67.83
		14.52	40.19		243.7	277.1		229.1	255.8		66.93	24.08
		12.41	21.3		252.5	255.6		239.9	236.3		66.85	52.05
		20.69	19.38		247.2	258.2		226.2	239.5		79.62	77.25
		10.05	18.73		259.9	251.9		250	234.5		40.72	58
		13.68	17.37		227.2	258		214.4	245		31.95	65.4
		12.62	13.69		245.5	N/A		233.2	N/A		44.23	N/A
