# Supplementary material for: Unexpected impairment of INa underpins reentrant arrhythmias in a knock-in swine model of Timothy syndrome
Source: Nat Cardiovasc Res. 2023 Dec 11;2(12):1291–309. doi: 10.1038/s44161-023-00393-w (PMC11041658; doi:10.1038/s44161-023-00393-w)
Supplement: Supplementary file 6 — Source data for Supplementary Table 5. [file 44161_2023_393_MOESM6_ESM.xlsx]

## Sheet: Suppl Table 5
	LAT (ms)			LRT (ms)			ARI (ms)			LAT Grad (ms/mm)			LRT Grad (ms/mm)			LAT Grad Max (ms/mm)			LRT Grad Max (ms/mm)			Surface with CV<0.5 m/s (%)			Surface with CV<0.2 m/s (%)			RVI,G,D (ms)
	WT	TS		WT	TS		WT	TS		WT	TS		WT	TS		WT	TS		WT	TS		WT	TS		WT	TS		WT	TS
	87.1319	105.43		277.647	394.307		190.658	293.532		1.51334	2.12614		1.44796	3.07002		5.02269	7.01798		4.8124	10.3468		3.31435	7.00237		0.204645	0.666461		-130.717	-149.866
	75.6871	153.993		287.578	391.007		214.374	241.071		2.02352	3.46219		3.00165	4.49072		6.67301	12.9697		9.24592	14.8642		6.82149	14.8304		0.441464	3.58573		-130.562	-254.17
	67.3941	231.66		306.622	421.466		237.713	186.049		1.69342	3.89913		2.55234	5.36338		5.33321	12.4586		8.59661	16.4953		3.31508	18.885		0.087717	3.61072		-114.803	-360.109
	67.7974	212.013		316.99	471.674		249.975	246		1.59362	3.58221		1.93687	7.25295		5.1626	12.7503		6.18884	24.7739		2.44894	15.6748		0.0301107	3.17264		-105.191	-353.887
	103.701	134.687		336.556	291.171		231.394	157.751		2.36653	2.38698		2.32765	2.25054		7.71156	7.58407		7.266	7.42109		8.00111	6.97093		0.643679	0.771913		-157.552	-199.001
	90.5628	106.303		282.815	331.502		191.606	224.745		2.46217	2.21785		3.11585	2.73613		7.32814	7.70089		9.28299	8.14833		8.20064	6.68282		0.466229	0.621374		-159.857	-159.529
	92.8753	127.392		317.294	337.641		222.008	208.032		1.83802	2.22808		1.72944	3.62774		5.72917	6.95203		5.17538	11.1585		4.4888	6.29222		0.0598882	0.393375		-150.46	-184.218
		131.386			361.095			226.521			3.93715			4.93054			13.1773			14.6285			15.8122			3.13698			-225.28
		169.959			403.468			229.141			2.48248			3.62162			8.29228			11.688			8.45569			1.17166			-276.541
