# Supplementary material for: Unexpected impairment of INa underpins reentrant arrhythmias in a knock-in swine model of Timothy syndrome
Source: Nat Cardiovasc Res. 2023 Dec 11;2(12):1291–309. doi: 10.1038/s44161-023-00393-w (PMC11041658; doi:10.1038/s44161-023-00393-w)
Supplement: Supplementary file 7 — Source data for Supplementary Table 6. [file 44161_2023_393_MOESM7_ESM.xlsx]

## Sheet: Suppl Table 6
	ΔQTc (ms)							ΔLAT (ms)							ΔLRT (ms)							ΔLRT grad max (ms/mm)							RVI,D,G (ms)
	Mexiletine	Ranolazine	Verapamil	Verapamil + Metoprolol	DXM	ICA-105574		Mexiletine	Ranolazine	Verapamil	Verapamil + Metoprolol	DXM	ICA-105574		Mexiletine	Ranolazine	Verapamil	Verapamil + Metoprolol	DXM	ICA-105574		Mexiletine	Ranolazine	Verapamil	Verapamil + Metoprolol	DXM	ICA-105574		Mexiletine	Ranolazine	Verapamil	Verapamil + Metoprolol	DXM	ICA-105574
	-82.7857	-134.465	-145.455	-54.8773	-89.3989	-77		65.9	67.2	11.2	14.6	12.6	-22.0424		66.8	57.2	-26	-9.6	-3.1	-71.7476		5.7	5.5	-1.1	1.7	-2	-11.3927		-95.3	-93.4	-10.2	-25.7	-14.1	55.5442
	-97.3557	-99.5594	-130.001	-135.781	-111.847	-173		83.1	98.9	-9.1	35.7	-0.4	-78.1771		72.8	117.8	-27.7	38.5	-5	-128.371		3.7	11.4	1.4	2.1	-0.1	-17.2541		-116.8	-160.9	-11.6	-72.7	1.1	138.965
	-6.52617	-40.4159	-129.239	-161.895	-6.14255	-198		21	94.6	-41.2	-37.4	-4.1	-12.1687		11.7	105.3	-53.6	-72.7	-14.3	-28.5879		1.2	5.9	-6.2	-5.2	-0.9	-9.97783		-31.5	-81.7	66	74.3	3	46.4226
						-149							-72.5606							-117.865							-6.76085							110.224
