# Supplementary material for: Unexpected impairment of INa underpins reentrant arrhythmias in a knock-in swine model of Timothy syndrome
Source: Nat Cardiovasc Res. 2023 Dec 11;2(12):1291–309. doi: 10.1038/s44161-023-00393-w (PMC11041658; doi:10.1038/s44161-023-00393-w)
Supplement: Supplementary file 8 — Source data for Supplementary Table 7. [file 44161_2023_393_MOESM8_ESM.xlsx]

## Sheet: 0.5 Hz
	Max dV/dt (mV/ms)			AP Amplitude (mV)			APD20 (ms)			APD50 (ms)			APD90 (ms)			RMP (mV)
	WT	TS		WT	TS		WT	TS		WT	TS		WT	TS		WT	TS
	303.345	226.135		145.63	153.839		16.52	30.8627		322.647	515.363		512.194	692.472		-80.135	-94.415
	316.773	316.772		159.729	143.86		14.4747	77.282		309.255	515.955		391.658	599.886		-100.105	-97.125
	337.219	278.32		143.356	153.625		13.565	32.16		233.77	774.3		441.803	940.104		-93.055	-92.455
	323.487	320.435		154.114	140.137		11.0187	24.518		227.135	810.784		380.761	1433.71		-85.845	-92.955
	345.459	243.53		145.508	143.188		42.466	128.194		355.688	512.825		473.532	579.986		-95.685	-93.595
	356.446	315.551		145.386	154.358		29.2907	3.74602		380.038	292.214		541.423	518.813		-95.685	-96.495
	289.917	282.796		156.433	160.116		16.8012	31.8823		316.55	581.826		541.62	703.635		-97.915	-98.715
	289.917	160.339		155.273	160.339		16.5207	14.6622		308.307	960.117		540.991	1453.62		-98.395	-96.045
	334.473	153.808		145.935	159.851		21.5674	14.288		191.152	631.741		239.303	775.46		-103.985	-98.175
	355.53	310.058		156.982	154.48		10.2423	12.756		202.498	504.75		310.514	1298.95		-96.725	-97.775
	339.355	319.417		148.087	158.203		15.2739	21.632		180.17	718.625		277.652	893.015		-98.945	-97.495
	346.069	321.96		150.391	160.217		63.226	12.9233		225.211	383.514		264.56	563.445		-102.145	-100.445
	360.718			158.325	162.231		8.912	12.9434		209.51	376.431		338.48	478.2		-102.675	-108.195
	302.124			146.423			8.41582	13.9529		191.421	580.923		307.813	803.151		-101.685	-104.455
	376.587			146.362			11.04			259.011			363.95			-101.905
	283.813			158.768			13.7104			261.732			323.451			-99.115
	312.5			136.963			30.9742			219.208			273.175			-93.435
	289.306			155.518			8.77861			274.949			323.969			-89.215
	344.238			148.376			22.148			339.966			436.86			-101.515
	282.796			162.354			5.98116			275.361			367.916			-101.855
	374.146			146.545			25.585			194.917			387.914			-99.665
	369.873			165.771			23.7933			320.682			503.571			-102.435
	321.045			144.958			20.1387			206.626			453.03			-94.755
	299.072			138.672			15.752			261.124			333.309			-97.145
	280.761			159.729			20.244			414.231			481.309			-95.115
				165.176			54.856			281.361			337.822			-92.435
				145.081			12.4793			308.214			357.249			-104.935
				158.813			23.2094			292.36			337.017			-94.44
				166.199			8.42389			187.556			296.314			-96.49
				158.875						142.339			401.684			-100.035
				155.09												-98.015
																-100.195
																-105.505
																-82.585
																-92.195

## Sheet: 1 Hz
	Max dV/dt (mV/ms)			AP Amplitude (mV)			APD20 (ms)			APD50 (ms)			APD90 (ms)			RMP (mV)
	WT	TS		WT	TS		WT	TS		WT	TS		WT	TS		WT	TS
	280.152	292.969		143.127	141.723		13.7	25.9079		243.353	468.243		345.938	574.961		-86.605	-94.125
	318.603	273.437		154.8	152.405		10.583	27.41		238.28	573.577		442.412	744.695		-82.445	-92.825
	274.658	244.751		156.311	152.71		15.8516	3.8218		252.972	261.279		393.558	445.495		-97.765	-97.155
	274.658	266.724		155.762	148.438		15.7629	25.2325		251.69	408.173		393.276	513.744		-98.005	-98.605
	326.538	271.607		145.264	161.682		16.1305	21.014		122.652	329.066		163.516	477.925		-104.175	-95.525
	273.895	274.658		156.189	163.086		12.164	13.0873		209.574	421.79		313.372	520.191		-94.695	-100.455
	369.263	274.048		145.081	158.264		25.402	10.8467		330.561	351.146		516.44	679.251		-98.765	-93.015
	318.603	203.247		162.415	155.945		5.59967	16.2933		100.758	381.978		154.302	459.839		-96.425	-96.785
	314.331	274.658		153.015	153.809		10.9731	17.2387		184.142	552.727		243.133	693.253		-90.515	-96.155
	354.004			161.499	161.621		22.158	7.27067		248.168	129.088		345.257	466.76		-97.395	-96.355
	271.607			144.287	149.231		6.42207	12.232		162.451	397.369		374.232	575.234		-101.605	-99.185
	341.186			160.278	164.49		25.878	18.9207		364.178	572.01		598.997	773.42		-102.705	-95.395
	358.887			144.165	148.071		8.35333	5.29906		148.927	496.435		249.999	603.746		-94.215	-98.255
	273.133			155.945	159.424		6.92867	22.704		166.767	619.538		293.191	806.159		-94.635	-98.915
	346.069			153.87	159.729		8.346	9.06135		110.334	304.272		317.097	478.068		-93.485	-99.775
	350.951			142.944	165.649		15.5833	9.00571		181.522	327.414		349.164	435.935		-91.525	-108.025
	273.133			148.315	159.607		17.584	9.91167		320.524	292.131		396.741	442.229		-95.195	-103.565
	303.955			157.776	87.8906		22.16	12.8784		107.104	253.94		227.541	365.104		-90.255	-103.035
				145.569			26.396	7.98381		137.145	63.8861		324.147	1008.86		-89.325
				148.804			12.9393			268.016			308.047			-94.535
				163.696			17.325			243.548			384.061			-98.335
				161.56			111.342			325.534			262.697			-104.565
				144.287			24.4996			164.824			391.062			-94.63
				158.081			15.3888			163.449						-94.89
				147.766												-100.865
																-103.565
																-99.415
																-105.345
																-96.055
																-89.155

## Sheet: 2 Hz
	Max dV/dt (mV/ms)			AP Amplitude (mV)			APD20 (ms)			APD50 (ms)			APD90 (ms)			RMP (mV)
	WT	TS		WT	TS		WT	TS		WT	TS		WT	TS		WT	TS
	273.132	239.868		152.588	143.311		21.6627	4.23947		218.735	201.616		292.2	338.909		-87.465	-98.225
	274.658	215.454		151.855	157.979		21.4107	7.76433		208.19	250.143		305.194	401.889		-99.015	-93.535
	283.203	267.944		149.414	157.41		15.6086	15.3		178.921	266.007		259.326	338.988		-98.775	-97.135
	382.08	133.667		146.545	148.865		11.5388	5.6808		131.663	271.506		241.308	393.09		-98.345	-97.995
	319.214	146.484		150.574	157.776		13.244	3.38943		158.505	45.032		264.471	363.799		-93.675	-92.555
	286.865	191.65		151.611	156.982		9.401	5.1922		174.424	209.12		219.273	304.646		-94.095	-96.905
	289.307	305.176		156.738	156.097		9.6077	9.55367		168.416	209.384		240.208	336.98		-89.195	-101.145
		306.397		153.442	158.005		9.95469	8.6722		151.629	252.197		198.992	348.566		-101.125	-107.775
		314.331		152.893	157.043		8.16022	12.9233		173.777	383.514		214.197	563.445		-101.915	-104.195
		306.396		150.391			18.15	12.8404		179.426	204.488		285.529	322.627		-101.825	-103.745
							7.8074			190.847			439.733			-94.305
							29.1233			140.694			221.585			-91.945
							14.434			75.0526			277.147			-99.705
							6.19333			42.7109			168.984			-104.805
																-96.215
																-91.255
