# Supplementary material for: Unexpected impairment of INa underpins reentrant arrhythmias in a knock-in swine model of Timothy syndrome
Source: Nat Cardiovasc Res. 2023 Dec 11;2(12):1291–309. doi: 10.1038/s44161-023-00393-w (PMC11041658; doi:10.1038/s44161-023-00393-w)
Supplement: Supplementary file 9 — TS1 pigs recapitulate cardiac human phenotype. [file 44161_2023_393_MOESM9_ESM.xlsx]

## Sheet: 1B
	QTc (ms)
	WT	TS
	485.248	603.738
	468.538	570.197
	491.935	646.366
	479.702	615.117
	508.799	603.864
	478.091	549.805
	514.296	630.335
	501.901	597.522
	430.282	539.215
	481.773	535.381
	491.935	533.578
	418.491	592.658
	486.54	560
	460.818	614.799
	481.125	626.099
	458.382	581.238
	474.464	522.184
	500	590.899
	469.207	565.685
	509.525	648.355
	500.129	525
	508.068	520.847
	475	567.366
	507.985	612.372
	485.071	573.71
	460.818	626.099
	448.691	656.721
		566.947
