# Supplementary material for: Unexpected impairment of INa underpins reentrant arrhythmias in a knock-in swine model of Timothy syndrome
Source: Nat Cardiovasc Res. 2023 Dec 11;2(12):1291–309. doi: 10.1038/s44161-023-00393-w (PMC11041658; doi:10.1038/s44161-023-00393-w)
Supplement: Supplementary file 10 — Biventricular simultaneous mapping and VF induction. [file 44161_2023_393_MOESM10_ESM.xlsx]

## Sheet: 2A
	S2
		LAT (ms)			LRT (ms)			LRT range (ms)
		WT	TS		WT	TS		WT	TS
		41.0093	79.2374		307.621	383.194		65.8641	99.288
		44.2253	79.6879		376.439	387.051		70.2879	77.168
		67.4666	49.953		315.089	344.117		108.626	101.254
		35.535	48.9512		314.896	350.752		68.8131	71.27
		44.8683	67.9737		266.967	416.473		78.6071	86.5068
		38.0894	42.4905		313.396	403.361		57.9998	136.643
		54.1695	33.895		309.132	312.731		74.219	86.508
		43.2686	61.0097		295.715	381.384		79.1349	58.4919
			47.1029			370.561			117.965
			78.522			384.49			105.677
	S3
		LAT (ms)			LRT (ms)			LRT range (ms)
		WT	TS		WT	TS		WT	TS
		92.6555	112.833		293.906	337.481		116.49	162.202
		54.8692	99.6073		330.79	342.882		73.7278	128.287
		65.4073	81.3962		263.937	309.036		102.119	111.575
		59.6919	96.2786		288.92	329.921		127.796	151.88
		53.16	97.8761		257.384	377.637		69.7961	99.7791
		63.6911	60.8016		282.606	339.505		102.728	125.337
		59.4084	109.921		262.732	311.442		100.96	114.869
		58.0022	82.7861		251.797	346.912		93.8811	63.406
			91.446			322.866			166.626
			105.078			318.761			153.846
	S4
		LAT (ms)			LRT (ms)			LRT range (ms)
		WT	TS		WT	TS		WT	TS
		92.5487	126.529		267.193	286.421		104.203	193.484
		53.4792	128.726		329.755	308.789		73.6909	153.34
		73.0177	111.897		234.912	298.923		84.681	90.4109
		62.9519	111.951		269.249	299.05		101.253	133.203
		72.2423	87.7116		238.136	337.96		70.7791	71.27
		89.2726	72.0679		260.407	308.351		128.779	167.117
		85.4226	116.691		248.516	288.833		107.643	134.185
		67.4123	90.4244		218.306	318.865		121.94	110.1
			102.924			293.309			136.745
			113.471			291.569			169.025
