# Supplementary material for: Unexpected impairment of INa underpins reentrant arrhythmias in a knock-in swine model of Timothy syndrome
Source: Nat Cardiovasc Res. 2023 Dec 11;2(12):1291–309. doi: 10.1038/s44161-023-00393-w (PMC11041658; doi:10.1038/s44161-023-00393-w)
Supplement: Supplementary file 11 — Cellular phenotype of TS1 cardiomyocytes. [file 44161_2023_393_MOESM11_ESM.xlsx]

## Sheet: Figure 6B
	Calcium as charge carrier
	Test Voltage (mV)	WT LTCC peak current (pA/pF)
	-50	-0.160064	-0.111196	-0.0902061	-0.0834777	-0.0999579	-0.0664184	-0.139451	-0.0502878	-0.124249	-0.0921095	-0.0718217	-0.0723788	-0.255185	-0.165046	-0.181622	-0.215381	-0.239469	-0.168979	-0.101482	-0.0843266	-0.184981	-0.091468
	-40	-0.216602	-0.191186	-0.0924368	-0.196257	-0.123867	-0.0271981	-0.0775789	-0.113927	-0.144507	-0.203534	-0.120419	-0.105664	-0.0966362	-0.145114	-0.14886	-0.265995	-0.221159	-0.153342	-0.252118	-0.126838	-0.188302	-0.0981642
	-30	-0.48606	-0.253191	-0.0792481	-0.16644	-0.199514	-0.0773376	-0.00753826	-0.135497	-0.391799	-0.302781	-0.196209	-0.128527	-0.824551	-0.363117	-0.670588	-0.799056	-0.645435	-0.370353	-1.35747	-0.375634	-0.849711	-0.238158
	-20	-0.224301	-1.1491	-0.365561	-0.663904	-0.422737	-0.706828	-0.389697	-0.846893	-0.683723	-0.521921	-0.339164	-0.363903	-3.42554	-0.978291	-2.21593	-3.97691	-1.67238	-1.23049	-2.09847	-1.67146	-2.28355	-0.941654
	-10	-1.02409	-2.35284	-1.05819	-1.70079	-1.33981	-1.79748	-1.51195	-1.87167	-2.49757	-1.47297	-1.54601	-1.00107	-10.1136	-3.33296	-7.73193	-8.05118	-5.6232	-4.09447	-3.78696	-5.83022	-5.54661	-3.63881
	0	-2.19831	-2.5203	-1.72155	-2.10558	-1.91433	-2.53232	-2.10503	-2.28033	-3.71338	-2.51985	-2.98776	-1.30969	-14.8127	-5.49317	-12.4592	-9.16859	-9.32196	-6.60916	-6.63427	-9.05789	-10.3049	-6.59692
	10	-2.63318	-1.78381	-1.65677	-1.60127	-1.60878	-2.19081	-1.94283	-1.94133	-3.41672	-2.72929	-3.3108	-1.12698	-13.5669	-5.91319	-12.3671	-7.69659	-9.4903	-6.66971	-7.32645	-8.9776	-11.121	-6.99081
	20	-1.89745	-0.954035	-1.23901	-0.982976	-1.04271	-1.39868	-1.3491	-1.17898	-2.37915	-2.02016	-2.60937	-0.694388	-10.0736	-4.6989	-9.68684	-5.55239	-7.44812	-4.98227	-6.54506	-7.09127	-9.00004	-5.97262
	30	-1.20699	-0.463936	-0.616217	-0.519348	-0.619566	-0.749362	-0.7288	-0.645029	-1.31879	-1.13593	-1.55974	-0.259458	-6.26271	-3.1402	-6.22223	-3.2917	-4.87983	-3.1412	-5.11898	-4.8094	-6.13488	-4.36071
	40	-0.529588	-0.315042	-0.429161	-0.241366	-0.293826	-0.281815	-0.346364	-0.335977	-0.617766	-0.619508	-0.788917	-0.130895	-3.83847	-1.92431	-3.75121	-1.80252	-2.69047	-1.57079	-3.77852	-2.80688	-3.58899	-2.9387
	50	-0.416925	-0.264845	-0.385382	-0.198085	-0.176433	-0.14678	-0.38816	-0.154715	-0.323448	-0.302501	-0.291602	0.108171	-2.29995	-1.33482	-1.94344	-0.795655	-1.44939	-0.687196	-2.82949	-1.41506	-1.80127	-1.87624
	60	-0.0802358	-0.19271	-0.0107936	-0.385402	-0.0621124	0.0320822	-0.364148	-0.166388	-0.102491	-0.0761957	-0.0655755	0.0733251	-1.52945	-1.04	-0.872411	-0.40774	-0.615668	-0.295738	-2.69793	-0.777146	-0.70217	-1.2741
	Calcium as charge carrier
	Test Voltage (mV)	TS LTCC peak current (pA/pF)
	-50	-0.0835831	-0.00460499	-0.0969826	-0.0990368	-0.148427	-0.113214	-0.18729	-0.0731832	-0.135526	-0.0795776	-0.148845	-0.13108	-0.135441	-0.0839108	-0.0988712
	-40	-0.152732	-0.0227817	-0.247438	-0.112245	-0.161374	-0.14636	-0.0941894	-0.106567	-0.0783094	-0.0833954	-0.0280487	-0.180795	-0.173151	-0.173615	-0.0880802
	-30	-0.372531	-0.229191	-0.508141	-0.454332	-0.378507	-0.394309	-0.248546	-0.218957	-0.466779	-0.282477	-0.280744	-0.270165	-0.369751	-0.430586	-0.160789
	-20	-1.36148	-1.16819	-1.64455	-1.43575	-1.15881	-1.19445	-0.846456	-0.648002	-1.60189	-1.55486	-1.36589	-0.67335	-0.940666	-1.13055	-0.541007
	-10	-3.63901	-2.8762	-3.659	-3.641	-2.95883	-3.13681	-3.19511	-2.42907	-4.47058	-3.92537	-3.61647	-1.58884	-2.26	-3.14756	-2.01167
	0	-5.18063	-4.02195	-5.21641	-5.60005	-4.71249	-5.04637	-5.54944	-4.70999	-7.5256	-5.55091	-5.30646	-3.01033	-3.80181	-4.72109	-3.32584
	10	-5.04758	-3.68647	-4.98831	-5.6507	-4.78933	-5.27477	-5.55995	-5.57916	-8.04885	-5.24788	-5.49535	-3.78355	-3.8931	-4.91705	-3.49514
	20	-3.73899	-2.73003	-3.60459	-4.37774	-3.64104	-4.17378	-4.45943	-4.61672	-6.42523	-4.02012	-4.44794	-3.25384	-2.8867	-4.11738	-2.71204
	30	-2.40003	-1.63355	-2.11278	-2.86342	-2.19703	-2.76177	-3.01576	-3.03727	-4.55787	-2.70868	-3.31741	-2.15607	-1.8596	-3.17301	-1.70672
	40	-1.304	-0.836025	-1.03383	-1.63094	-1.21085	-1.68826	-1.95297	-1.58903	-2.68314	-1.66331	-2.41851	-1.28352	-1.17367	-2.488	-0.75781
	50	-0.636893	-0.234653	-0.590188	-0.960379	-0.7905	-1.10431	-1.13397	-0.551264	-1.39476	-1.03638	-1.92018	-0.842836	-0.657935	-1.86301	-0.229602
	60	-0.45491	0.300814	-0.457555	-0.760136	-0.546591	-0.940927	-0.817068	0.061568	-0.820671	-0.924466	-1.71596	-0.669512	-0.506326	-1.74518	-0.0892291

## Sheet: Figure 6C
	Test Voltage (mV)	WT Fast time constant of bi-exponential fit (Calcium as charge carrier)
	-10	12.3062	39.6354	23.6183	17.7274	23.0415	9.26784	31.4961	16.0849	11.4077	N/A	26.6951	21.0128	4.662	7.49625	6.20347	8.61326	5.65611	10.9016	10.6462	6.69344	4.74834
	0	9.37207	18.457	16.8577	14.8434	15.7183	10.3842	19.8295	12.7243	11.3843	N/A	15.9847	13.7306	5.67537	8.84173	7.27273	10.2417	6.43915	10.923	9.56023	6.92521	5.76369
	10	10.8389	11.4916	13.0719	14.3575	16.0179	10.805	19.2752	11.5915	12.4424	6.0024	12.9483	12.0934	7.97448	11.1136	9.22509	12.0613	8.4246	13.5962	9.78474	9.13242	7.54148
	20	12.1021	12.0424	13.885	12.6358	15.5812	9.0009	16.372	11.0339	12.2835	7.40193	12.596	9.96016	8.86525	14.3596	12.0294	13.5575	10.5921	14.1723	9.10747	10.9027	7.46826
	30	4.84496	10.2103	N/A	3.15657	7.22543	4.58926	13.9101	6.4433	10.5285	7.12758	12.0221	N/A	7.10227	13.7118	13.7024	15.9872	12.364	11.1458	6.60066	3.53357	4.9505
	Test Voltage (mV)	WT Slow time constant of bi-exponential fit (Calcium as charge carrier)
	-10	96.7118	236.463	197.278	105.898	105.274	59.1716	342.466	167.588	52.1105	N/A	323.729	551.268	170.01	182.249	145.37	111.16	168.947	235.239	130.804	667.557	169.779
	0	61.3497	535.906	154.823	211.104	77.5194	93.985	343.407	273.898	57.3066	N/A	291.036	883.392	121.64	131.926	95.2381	94.162	102.145	165.755	87.9507	313.283	112.461
	10	141.024	141.965	191.461	435.161	115.354	170.736	616.143	339.905	135.062	21.978	466.636	1846.04	138.466	146.8	93.3707	101.082	97.371	200.642	96.0615	324.044	115.687
	20	205.931	274.574	297.354	484.496	191.205	248.077	835.422	418.41	209.864	88.3392	537.346	1400.36	164.069	243.962	126.871	138.428	121.124	248.077	104.976	421.408	136.221
	30	180.603	220.264	N/A	865.801	270.051	425.17	1349.35	696.379	272.628	190.913	690.131	N/A	220.897	297.708	193.05	198.926	179.179	311.042	127.178	517.598	174.917
	Test Voltage (mV)	TS Fast time constant of bi-exponential fit (Calcium as charge carrier)
	-10	11.2385	9.93049	10.5108	6.72495	8.91266	8.44595	15.1012	7.76398	11.1645	11.9947	8.76424	8.77193	12.655	12.7	12.7747
	0	11.3533	9.88142	9.42507	8.08407	9.83284	10.0949	11.1235	10.5474	11.0047	11.1682	8.881	9.40734	12.3716	15.3988	11.5274
	10	11.4168	10.1143	8.98473	9.93049	9.49668	11.4286	11.3895	8.59107	11.012	9.31966	8.91266	8.29187	11.8427	17.1999	11.352
	20	10.4877	9.22509	9.2081	8.56164	9.52381	10.4965	8.41751	6.50195	10.2354	6.65336	5.71755	3.44471	11.1259	15.3965	8.65801
	30	6.0024	5.05051	6.31313	4.72143	6.15006	9.2081	3.87898	4.78698	8.56164	6.16523	3.39213	2.08377	4.34028	11.6605	5.30223
	Test Voltage (mV)	TS Slow time constant of bi-exponential fit (Calcium as charge carrier)
	-10	260.146	205.212	335.57	317.46	257.069	318.573	318.776	331.126	461.467	189.681	335.458	309.119	385.803	440.141	278.551
	0	298.329	222.321	313.972	249.066	261.986	304.414	235.46	385.06	242.072	138.026	224.618	250.25	340.136	407.166	183.722
	10	340.599	214.408	318.674	306.56	259.875	383.73	274.952	421.585	332.116	148.017	231.535	288.767	407.166	629.723	197.316
	20	356.125	236.183	386.997	311.042	302.115	361.795	301.932	558.347	340.136	177.494	246.245	350.508	484.262	754.148	210.837
	30	409.836	291.206	354.359	370.37	349.162	514.139	401.768	942.507	305.064	240.79	385.356	954.198	451.264	955.11	282.167

## Sheet: Figure 6D
	VTest (mV)	WT activation															VTest (mV)	TS Activation
	-50	0.00710141	0.0154092	0.0119524	0.0107417	0.00823949	0.0096627	0.00778811	0.0114602	0.00630768	0.0117058	0.0101352	0.00996978	0.0119746	0.00996978		-50	0.00846648	0.0192187	0.00908783	0.0212981	0.0119644	0.0238696	0.0146475	0.0142143	0.0253174	0.0135153	0.0106053	0.0134492	0.0173925	0.00772849	0.0153551	1	0.0124054	0.0168936	0.0126357	0.0109338
	-40	0.0151488	0.0200715	0.0150997	0.025624	0.0174096	0.0196747	0.0113422	0.00897993	0.00469805	0.0194628	0.0129363	0.0162691	0.0165173	0.143077		-40	0.0171465	0.0221265	0.020633	0.0325066	0.0127747	0.0224845	0.0248426	0.0192927	0.0403962	0.0185858	0.0150123	0.0174168	0.0185407	0.0194135	0.0231217	0.911457	0.0195357	0.0237233	0.00962676	0.0186282
	-30	0.0459484	0.0408319	0.0338704	0.121842	0.0519552	0.0577744	0.0316459	0.0195847	0.0234722	0.0308542	0.0226695	0.0350573	0.0301058	0.0948552		-30	0.0374757	0.0572513	0.0503712	0.0658805	0.0354073	0.0581188	0.0412918	0.0319359	0.0683027	0.0376228	0.0330188	0.0379858	0.0288887	0.10612	0.0873217	0.741659	0.034778	0.0473841	0.0312792	0.0417884
	-20	0.156496	0.101002	0.11177	0.129321	0.103749	0.121154	0.112879	0.106517	0.106158	0.0962324	0.0649515	0.0870307	0.0786554	0.207873		-20	0.0975565	0.146755	0.133665	0.163744	0.131253	0.153059	0.113327	0.131314	0.238352	0.0809534	0.0872619	0.0965982	0.0723677	0.249156	0.146548	0.246234	0.105344	0.107529	0.0737617	0.102894
	-10	0.432807	0.344239	0.352757	0.334741	0.340704	0.393184	0.367783	0.361649	0.396373	0.329212	0.280284	0.27396	0.324391	0.539678		-10	0.309612	0.496321	0.372453	0.415975	0.420861	0.427911	0.282516	0.439452	0.839301	0.288214	0.334005	0.275585	0.27661	0.345452	0.315071	0.0463985	0.340097	0.420077	0.281018	0.311653
	0	0.767974	0.72021	0.667021	0.696848	0.670296	0.738118	0.629241	0.825462	0.739292	0.694589	0.522957	0.614048	0.692913	0.874207		0	0.717287	0.844095	0.701166	0.793218	0.678136	0.732654	0.621323	0.841074	1	1	0.709307	0.667082	0.701325	0.738121	0.70793	0.0106551	0.651779	0.783622	0.594807	0.704966
	10	0.971852	0.978865	0.978395	0.981058	0.99067	0.986314	0.943747	1.00075	0.993197	0.984329	0.654381	0.983203	0.98459	1.00047		10	1	1.02594	0.98158	0.970011	1.02328	0.996849	1.00169	0.99375	0.998374	0.970365	0.995951	0.993614	0.976645	0.985394	0.97043	0.0636058	0.997175	0.985543	0.987677	0.97111
	20	1.09096	1	1	1.06353	1.037	1.04254	1	0.999802	1.02217	1.03943	0.634712	1.01588	1.04271	1.00236		20	1	0.872392	1	1.04802	0.94266	1.06067	0.997702	1.01392	0.997459	1	1.01537	1.03494	1	1.03717	1	0.0740824	1.04222	1.03528	1.03023	1.03023
	30	0.96891	1	1	1	0.99794	0.996353	1	1.00351	0.978885	1.01668	0.542268	1.17032	0.973564	1.00922		30	1	1.257	0.962332	1.06065	0.974088	0.875846	1	0.975809	0.977786	1.00114	0.960756	0.989345	1.02118	1.03122	0.984323	0.210986	0.799959	1.04372	0.969626	1.02789
	VTest (mV)	WT availability															VTest (mV)	TS Availability
	-50	1	1	1	1	1	1	1	1	1	0.945807	0.898321	1	1	1		-50	1	1	1	1	1	1	1	1	1	0.992905	1	1	1	1	1	1	0.93336	1	0.952867	1
	-40	0.807454	0.849409	0.830668	0.890231	0.849987	0.936052	0.80788	0.951614	0.999187	1	1	0.957844	0.882769	0.981176		-40	0.858188	0.669321	0.862182	0.898035	0.688142	0.718894	0.69378	0.998894	0.744152	1	0.947309	0.912773	0.998766	0.783859	0.834994	0.911457	1	0.958204	1	0.863668
	-30	0.341017	0.508372	0.363349	0.755653	0.584487	0.762659	0.305686	0.579976	0.580147	0.805046	0.615227	0.60924	0.729304	0.738064		-30	0.523495	0.245156	0.525763	0.477596	0.294786	0.333272	0.106752	0.743038	0.481468	0.823351	0.736586	0.574161	0.717777	0.707248	0.763411	0.741659	0.625726	0.626886	0.929081	0.755243
	-20	0.00396316	0.062193	0.0107983	0.174191	0.0836135	0.17606	-0.171102	0.0102849	0.063614	0.154212	0.0471766	0.0515765	0.173644	0.121858		-20	0.107639	-0.0263021	0.103596	0.079718	0.0438479	0.0119197	-0.0356105	0.139641	0.0703447	0.202336	0.171436	0.042681	0.135497	0.244371	0.304013	0.246234	0.170958	0.106494	0.332239	0.316728
	-10	-0.0362536	-0.0411338	-0.0333089	-0.0191952	-0.0107044	-0.00963615	-0.239692	-0.0871673	-0.0244655	-0.0272434	0.00233002	-0.0342249	-0.0115777	-0.0337434		-10	0.00291938	-0.037476	0.00260782	0.00597951	-0.00642361	-0.0293882	-0.0303863	-0.00902316	-0.00318145	-0.013715	0.00024088	-0.0235059	-0.0226546	0.00493289	0.0312016	0.0463985	0.0346511	0.0106281	0.0594751	0.0689638
	0	-0.0440921	-0.0455755	-0.039021	-0.0404038	-0.0147943	-0.0195246	-0.240386	-0.055912	-0.0325905	-0.0407937	-0.00598029	-0.0514384	-0.0250504	-0.0435332		0	-0.0220566	-0.0423388	-0.018449	-0.020745	-0.0204782	-0.0347557	-0.0335928	-0.0206549	-0.0147825	-0.0259451	-0.0117377	-0.0193819	-0.0360458	-0.0173989	-0.00199076	0.0106551	0.00791474	-0.00463336	0.0047792	0.0228741
	10	-0.0366669	-0.0123335	0.0138853	-0.0320395	0.00771574	-0.0206724	-0.112506	-0.00211897	-0.0278057	-0.0362119	0.00774894	-0.060208	-0.0136364	-0.000178		10	0.065875	0.0707986	0.0499962	0.0283821	0.0866573	0.010723	0.0302522	0.0529598	0.0562993	-0.00180325	0.023195	0.00184222	-0.00331797	0.0884696	0.0240012	0.0636058	0.00101155	0.0445265	0.0671615	0.0282404
	20	-0.0125826	0.0583492	0.0692232	0.00224009	0.0610507	0.0209104	0.0343422	0.0692357	-0.00060959	0.0166213	0.0913552	-0.022881	0.0117706	0.0483988		20	0.316043	0.243345	0.11179	0.092633	0.190151	0.110919	0.148234	0.140074	0.140991	0.0609557	0.145462	0.120192	0.050174	0.222023	0.0819403	0.0740824	0.0558983	0.166506	0.120281	0.121282
	30	0.0426224	0.115776	0.144122	0.0463464	0.134613	0.0818722	0.158142	0.141072	0.0303609	0.089628	0.123056	0.0533555	0.0575856	0.131449		30	0.547801	0.315438	0.244617	0.157711	0.258684	0.238707	0.282094	0.24369	0.24411	0.161652	0.177622	0.232828	0.140463	0.366074	0.1418	0.210986	0.101716	0.355687	0.273701	0.246809

## Sheet: Figure 6E
	Time (ms)	WT recovery from inactivation (P1/P2)
	25	0.315294	0.300964	0.289711	0.290482	0.699578	0.543408	0.249744	0.455609	0.237304	0.298221	0.468806	0.37803	0.209742	0.295688	0.466532
	50	0.708769	0.734361	0.683613	0.656519	0.837129	0.704801	0.64549	0.876998	0.643413	0.676379	0.804683	0.827284	0.600218	0.748045	0.853353
	75	0.823413	0.897013	0.841511	0.797029	0.918378	0.796981	0.84233	0.956303	0.801556	0.841197	0.897643	0.963021	0.774555	0.924757	0.889961
	100	0.893649	0.931375	0.914522	0.908241	0.97585	0.829625	0.915354	0.99256	0.93186	0.898495	0.911249	1.00211	0.823475	0.94387	0.94085
	125	0.938733	1.00402	0.917365	0.945779	0.984426	0.861094	0.958871	0.979663	0.929279	0.896457	0.911117	1.02901	0.873725	0.982627	1.02258
	150	0.948113	0.96087	0.912921	0.961592	0.942099	0.888691	0.974195	0.996477	0.966048	0.930786	0.937552	1.01399	0.914348	0.978333	0.998584
	175	0.960668	0.977745	0.989231	1.0096	0.97736	0.891789	0.990258	1.03011	0.980434	0.976892	0.929902	0.984085	1.00154	0.992658	1.01704
	200	0.933187	0.992769	0.982373	0.98159	1.00958	0.87655	1.01933	1.01017	0.957551	0.98037	0.935574	1.0112	1.00151	1.02991	1.01146
	225	0.952502	1.00172	0.982353	0.996248	0.989659	0.910302	0.998503	0.960503	0.962955	0.984812	0.965108	1.02068	0.958159	1.05264	1.01604
	250	0.974288	1.02226	0.982426	0.989429	0.978549	0.956841	0.973757	0.954675	1.00979	0.976232	0.952065	1.03364	0.937355	1.00255	1.01736
	275	0.990493	1.03314	0.982465	0.993892	0.972489	0.949216	0.987094	0.981922	1.02352	0.995109	0.983178	1.01605	0.94423	1.02218	0.963594
	300	1.0146	1.00845	0.982404	1.0039	1.0037	0.967254	1.00353		1.01552	1.02039	0.982644	1.01302	1.01501	1.02814	0.987818
	Time (ms)	TS Recovery from inactivation (P1/P2)
	25	0.31599	0.217135	0.449424	0.378335	0.517595	0.263783	0.332755	0.39227	0.708991	0.678216	0.225128	0.383678	0.297843	0.346448	0.883916	0.301261	0.413836	0.40479
	50	0.587413	0.483709	0.851427	0.717013	0.877936	0.566465	0.666421	0.745088	0.83179	0.852742	0.571507	0.773319	0.691329	0.783282	0.929084	0.724678	0.826202	0.758647
	75	0.765037	0.69244	1.01604	0.828743	0.964084	0.718065	0.773039	0.899822	0.931341	0.915426	0.714333	0.920145	0.888373	0.941793	0.964441	0.850664	0.959807	0.93841
	100	0.873997	0.762635	1.02899	0.8509	0.965852	0.817176	0.836764	0.901454	0.931963	0.989121	0.799538	0.953443	0.97152	0.928885	0.994045	0.885622	0.962479	0.98347
	125	0.941986	0.823016	0.994516	0.901587	1.01563	0.878409	0.892617	0.941456	0.984204	0.987195	0.855862	1.01243	0.972023	0.969075	0.996584	0.936323	0.976637	0.967501
	150	0.957635	0.82866	1.02417	0.907451	0.992919	0.89921	0.89136	0.954084	0.979327	1.04951	0.864722	0.971911	1.00997	0.969949	0.979255	0.992959	1.00234	0.945793
	175	0.990032	0.855446	1.02042	0.907572	0.995482	0.910638	0.904977	0.947286	0.988231	0.988771	0.884532	0.999347	0.979351	1.00609	0.954407	0.962345	1.05147	0.970442
	200	1.02682	0.808077	1.0089	0.900753	0.981446	0.907135	0.917558	0.972252	0.979749	1.00072	0.915806	1.01628	0.976778	1	1.00189	1.03083	1.02472	0.960641
	225	1.01947	0.856645	0.973524	0.91496	0.962306	0.975184	0.948819	0.985358	1.0653	0.980087	0.933518	1.01701	1.0097	0.921045	0.984227	1.04322	1.00503	0.992909
	250	1.02445	0.855454	0.93844	0.898689	0.905901	0.96525	0.97676	1.04446	1.02477	0.968089	0.953605	1.01577	1.03216	0.956853	0.954832	1.02237	1.0135	1.04816
	275	1.04335	0.839347	0.946019	0.882935	0.969879	0.933956	0.994431	1.00051	1.02257	0.989161	0.960641	0.992909	1.02749		0.963858	1.0359	1.00876	0.981174
	300	1.07385	0.872229	0.948714	0.92442	1	0.951466	0.973686	1.01876	1.00549	0.954269	0.952806	0.979881	1.01617		0.982684	1.0133	1.04764	0.989647

## Sheet: Figure 6G
	APD90 (ms) Paired frequencies
	WT 0.5 Hz	WT 1 Hz	WT 2 Hz		TS 0.5 Hz	TS 1 Hz	TS 2 Hz
	503.427	345.938	292.2
	387.258
	458.651
	376.661	442.412
	466.712
	536.583
	539.56	393.276	259.326
	541.62	393.558	305.194
	239.303	112.852	134.407
		133.971
	777.768	607.605
	310.514	313.372	264.471
	339.43	243.381
	258.193
	264.769
	338.723
	551.615
	308.047	339.14	218.157
	155.332	152.308
			240.208
	273.175	242.401	199.674
	323.969
	370.45
	323.451	287.081	219.273
	436.86	288.437	213.725
	367.916	345.257	285.529
	387.914	374.232	439.733
	516.44	598.997
	453.03	563.669
	367.916	249.999
		293.191
		317.097
		349.164
		396.741
		219.359
		227.541
	333.309
	481.309
	337.822
	357.249
	337.017
		324.147
		308.047
		384.061
	296.314	262.697	221.585
	188.477	170.282	142.213
	170.998
	401.684	381.475	267.601
	451.077	193.779	221.314
		170.533	168.984
					599.886	574.961
					940.104	744.695
					1433.71
					579.986
					518.813	445.495	338.909
					900.327	671.593
					703.615	513.744
						477.925
						520.191	345.481
						679.251	401.889
					1383.28
					775.46	459.839	338.988
						693.253
					1298.95	575.234	393.09
					893.015
						773.42	366.959
						603.746	304.646
						806.159
					559.265	473.788	332.58
					474.06	431.335	344.066
					798.351	437.449	378.502
						360.444	317.947
						377.458

## Sheet: Figure 6H-I
	Amplitude and Time to 90% decay are paired for the same cell
	H. CaT Amplitude (deltaF/F0)								I. CaT Time to 90% decay from peak (ms)
	WT 0.5 Hz	WT 1 Hz	WT 2 Hz		TS 0.5 Hz	TS 1 Hz	TS 2 Hz		WT 0.5 Hz	WT 1 Hz	WT 2 Hz		TS 0.5 Hz	TS 1 Hz	TS 2 Hz
	2.53276								475.272
	5.95146	3.5125							400.242	434.19
	2.36747								606.39
	2.77096								629.268
	4.65202	2.54167	2.10629						291.818	439.11	195.57
	4.33138	3.00874	1.306						634.065	450.672	316.11
	6.68983	3.77912	1.44376						341.202	343.908	309.222
	2.59506	2.1746							594.336	569.244
	2.3118	0.748828							499.626	635.172
		1.55164								477.732
		3.9037								338.004
		0.896444								504.3
		0.870873								546.612
	2.69325								440.094
	5.75541								445.014
	4.33037								346.86
	2.78084								517.83
	4.41371								334.56
		4.45353								396.552
		4.65842								320.292
		4.6716								352.272
	0.511927	1.178	0.480485						1068.13	521.766	319.554
		1.87097	0.769292							340.218	289.788
					5.00161	3.68472							756.204	550.794
					6.73789	3.65009							930.372	720.534
					4.65232								1444.84
					9.95639								595.074
					6.27248	5.81234	1.75186						542.676	413.034	305.04
						0.974543	0.736414							644.52	331.854
						3.38437								496.428
						7.41241	0.55335							675.27	352.272
					10.0225								1457.55
					6.89283	13.2918	6.50032						766.536	417.216	306.024
						5.5805								685.356
					7.2051	5.67566	4.38128						1281.91	585.972	325.95
						4.23391	2.90776							746.2	314.88
						2.98333	1.82203							675.762	319.062
						3.34236								608.85
