# Supplementary material for: Unexpected impairment of INa underpins reentrant arrhythmias in a knock-in swine model of Timothy syndrome
Source: Nat Cardiovasc Res. 2023 Dec 11;2(12):1291–309. doi: 10.1038/s44161-023-00393-w (PMC11041658; doi:10.1038/s44161-023-00393-w)
Supplement: Supplementary file 12 — EADs in TS1 and potential contribution of late-systolic Ca2+ waves/ripples to EAD genesis and maintenance. [file 44161_2023_393_MOESM12_ESM.xlsx]

## Sheet: Figure 7A
	Take-off potential (mV)
	WT (mV)	TS (mV)
	-23	-30
	-21	-36
	-32	-20
	-31	-30
	-30	-10.5
		-28
		-16.5
		-17.5
		-18.5
		-14.5
		-5.5
		-4.5
		-5
		-1
		-12
		-7
		-4
		-7
		-10
		-6.5
		-1
		-12
		-23
		-10
		-10
		0
		-15
		-23
		-16
		-22
		-23
		-18.5
		-16
		-10.5
		-17

## Sheet: Figure 7B
	EADs - 0.5 Hz
	Data analyzed	Even-free	Event	Total
	WT	30	2	32
	TS	13	6	19
	Total	43	8	51
	EADs - 1 Hz
	Data analyzed	Even-free	Event	Total
	WT	25	0	25
	TS	16	6	22
	Total	41	6	47
	EADs - 2 Hz
	Data analyzed	Even-free	Event	Total
	WT	15	0	15
	TS	10	1	11
	Total	25	1	26
