# Supplementary material for: Unexpected impairment of INa underpins reentrant arrhythmias in a knock-in swine model of Timothy syndrome
Source: Nat Cardiovasc Res. 2023 Dec 11;2(12):1291–309. doi: 10.1038/s44161-023-00393-w (PMC11041658; doi:10.1038/s44161-023-00393-w)
Supplement: Supplementary file 13 — Source Data Fig. 8. INa alterations in TS1: regulation by Ca2+ and CaMKII. [file 44161_2023_393_MOESM13_ESM.xlsx]

## Sheet: Figure 8A
	WT
	Voltage (mV)	(pA/pF)	(pA/pF)	(pA/pF)	(pA/pF)	(pA/pF)	(pA/pF)	(pA/pF)	(pA/pF)	(pA/pF)	(pA/pF)	(pA/pF)	(pA/pF)	(pA/pF)	(pA/pF)	(pA/pF)	(pA/pF)	(pA/pF)
	-100	-0.413599	-0.0136988	-0.192717	-0.173555	-0.300695	0.0471731	0.329168	-0.365576	-0.760096	-0.92352	0.0939299	0.405649	0.0106326	-0.0466585	0.384662	-0.013967	-0.0124346
	-95	-0.436932	-0.00212358	-0.234658	0.956639	-1.05479	-0.597231	0.00153308	0.0662071	-0.219358	-1.94984	-0.112852	-0.311266	0.225013	-0.272629	-0.0279163	0.0470278	0.0476633
	-90	-0.358476	0.165686	-0.0189716	0.161275	-0.805557	-0.411471	-0.00246912	-0.195344	-0.0200601	-2.3187	-0.238835	2.09545	-0.279334	-0.164411	0.425133	-0.0149959	0.332118
	-85	-0.344328	0.0207819	-0.391828	0.145945	-2.26061	-0.217537	0.330292	0.0838265	-0.673569	-2.56946	-0.513942	-0.016335	-0.125877	-0.159903	0.575678	-0.0115487	-0.0536326
	-80	-0.494293	-0.0124681	-0.324853	0.569212	-1.70193	-0.0668431	0.217763	-0.193017	-0.498531	-2.19348	-0.166925	0.838962	-0.37767	-0.0684621	0.262827	-0.0360473	0.124481
	-75	-0.290746	0.0442096	-0.773006	0.596509	0.611546	1.11326	0.581634	-0.317863	0.0649091	-3.17231	-0.350897	0.338193	0.0147797	-0.161576	0.287996	-0.0299387	-0.0594618
	-70	-0.546963	0.13831	-0.723966	0.22363	-1.50867	0.208959	0.265771	-0.569471	0.467943	0.0506202	-0.679167	-0.342528	-0.591322	-0.465967	0.0599673	-0.0518395	-0.156712
	-65	-1.04204	-0.276718	-0.273305	-0.172963	0.704734	0.738853	-0.549373	0.460944	-0.944685	-4.92464	-0.455368	0.865047	0.934433	-0.23441	0.872656	-0.369923	-0.447021
	-60	-1.8033	-0.987994	-0.574153	-1.01473	2.26408	0.83819	-0.365109	-0.494067	-1.09141	-12.7422	-0.38459	0.70425	-0.711483	-0.706675	0.854401	-1.41605	-0.989507
	-55	-7.15177	-2.10471	-1.09145	-0.671214	-2.09868	-0.771136	-3.63747	-0.449359	-1.57422	-21.571	-1.86807	0.00199896	-0.0648692	-1.52385	-3.17591	-5.59222	-1.25749
	-50	-21.4592	-10.222	-3.13599	-2.1263	-5.57017	-3.7836	-7.6303	-4.3689	-7.78825	-32.9922	-6.53801	-9.35719	-2.77091	-6.28533	-10.093	-17.3366	-3.22057
	-45	-30.12	-18.0458	-8.21814	-6.50556	-9.80336	-10.3314	-13.2489	-8.75469	-13.707	-37.7567	-15.9099	-16.7642	-7.05699	-15.3742	-18.3292	-23.7085	-8.77304
	-40	-31.9506	-20.0297	-15.4139	-17.8698	-22.6761	-19.801	-15.1107	-13.4529	-14.8508	-36.3311	-21.7442	-16.2365	-13.7582	-18.7959	-24.6905	-24.3476	-16.3623
	-35	-30.5237	-18.3374	-20.2377	-22.5569	-29.6365	-25.051	-15.9708	-16.2948	-18.0432	-38.8844	-23.0591	-17.3616	-15.1481	-18.3788	-23.9985	-22.4252	-19.8657
	-30	-27.775	-16.4362	-21.4385	-25.3918	-28.0014	-26.3573	-12.9217	-15.2073	-16.9186	-32.4004	-21.1563	-14.0253	-12.9239	-16.8567	-23.3564	-19.1094	-21.6398
	-25	-24.3315	-13.4769	-19.4065	-23.1559	-24.4605	-24.3572	-8.89181	-11.471	-16.1908	-24.2831	-18.6572	-10.5759	-11.9043	-14.5006	-19.6089	-16.0124	-17.499
	-20	-19.8827	-10.3806	-17.5392	-21.0123	-22.1945	-18.9765	-5.72965	-7.06936	-11.4939	-23.7617	-15.56	-4.9173	-8.61328	-12.3849	-15.8685	-12.3384	-18.0358
	-15	-15.6485	-8.13761	-14.6088	-15.055	-18.4398	-13.9425	-0.827676	-3.79862	-9.7941	-19.0678	-12.0384	-0.558181	-7.51364	-9.6664	-9.59564	-8.5754	-13.707
	-10	-10.6382	-4.34726	-12.1051	-11.7712	-7.97359	-8.28928	0.476621	-0.916329	-6.49022	-15.5476	-7.73854	0.761244	-4.28354	-7.15542	-6.29524	-4.86653	-9.53753
	-5	-6.70434	-1.29668	-8.02086	-5.35304	-6.66386	-2.15036	5.75957	-0.726545	-3.90005	-8.9471	-4.01501	2.51896	-0.417395	-4.26718	0.242883	-1.5562	-4.12706
	0	-1.50191	0.191266	-4.60703	-2.79623	5.64729	1.7397	3.06913	-0.293765	-0.557118	-2.90168	0.0831878	0.153368	-1.42564	-1.04386	5.72155	-0.319417	0.214455
	5	-0.435074	1.09752	-1.69621	-0.268191	0.119419	3.46383	2.79624	0.485997	1.26388	-1.26763	1.07256	5.30171	0.766139	-0.57119	6.98033	-0.645948	3.74482
	TS
	Voltage (mV)	(pA/pF)	(pA/pF)	(pA/pF)	(pA/pF)	(pA/pF)	(pA/pF)	(pA/pF)	(pA/pF)	(pA/pF)	(pA/pF)	(pA/pF)	(pA/pF)	(pA/pF)	(pA/pF)	(pA/pF)	(pA/pF)	(pA/pF)	(pA/pF)	(pA/pF)	(pA/pF)	(pA/pF)	(pA/pF)	(pA/pF)
	-100	-1.20114	-0.0333445	0.195893	-0.0798012	0.00967103	-0.351858	-0.161749	-0.0865419	-0.0732761	0.307554	-0.0149516	-0.0103993	0.236154	0.412545	-0.0813175	-0.240891	0.0985027	-0.0839272	-0.417952	-0.157672	-0.327373	0.740615	-0.193636
	-95	-1.02911	0.345326	-0.461472	-0.828698	-0.495924	-0.336821	-0.239986	-0.329685	-0.0952918	0.158571	-0.0442025	0.0495958	0.30342	0.145716	-0.0645477	-0.224854	-0.289912	0.162782	-0.642505	-0.237235	-0.437107	-0.0247552	-0.22044
	-90	-1.0241	-0.173142	-0.0232745	0.0940984	-0.0978098	-1.08725	-0.315891	-0.207989	-0.102921	0.190864	-0.0781608	-0.0430173	0.261015	0.0115115	-0.0553979	-0.271134	0.0671958	0.0260404	0.0841705	-0.482148	-0.758199	-0.154777	-0.251745
	-85	-0.527185	0.00395356	-0.0103687	-0.0119829	-0.0581753	-0.509968	-0.0368395	-0.205113	0.379263	0.153891	-0.0717965	-0.182036	0.107097	-0.0322741	-0.136683	-0.433208	0.326911	-0.225645	-0.0838178	-0.570536	-0.54888	0.134843	-0.363664
	-80	-0.48557	-0.4793	-0.283568	-0.13837	-0.480155	-0.874024	-0.656167	-0.237951	-0.0612711	-0.0266663	0.199938	0.16004	0.224631	0.511018	-0.149783	-0.321614	0.0613547	-0.0542706	-0.561952	-0.374064	-0.534812	0.252637	-0.104082
	-75	-1.3224	0.372036	-0.306403	-1.29141	-0.073318	-1.21358	-0.735341	-0.313586	-0.0829185	0.0571321	0.396058	0.0717948	0.3283	-0.481852	1.37335	-0.399335	0.152415	0.226834	-0.27368	-0.668845	-0.584495	0.728667	-0.0926005
	-70	-0.162567	-0.249374	0.514898	0.169362	-0.320997	-0.18855	-0.0223445	0.0829706	-0.213138	0.210013	0.407552	-0.11861	-0.0920956	0.437452	-0.149552	-0.206677	0.177076	0.761487	-0.513962	-0.403506	-0.663018	0.316188	0.183726
	-65	-1.69516	-0.365285	-0.669271	-0.45651	-0.63201	-0.506385	-0.706951	-0.935408	-0.210522	-0.0889153	0.25789	-0.365883	0.0177305	0.417025	-0.0617077	-0.384758	0.1228	0.0792216	-0.330234	-0.842261	-0.48201	0.271705	-0.0246895
	-60	-1.30491	-0.455612	-0.652666	-1.43697	-0.120603	-0.355852	-1.38882	-0.559724	-0.27309	-1.11646	-0.225808	-1.86149	-0.851465	1.41995	-0.754023	-0.301525	-2.93591	1.18508	-0.392768	-0.614606	-0.732162	-0.233741	0.0333102
	-55	1.11116	-1.57012	-2.23185	-4.80427	-2.33602	-0.557629	-2.39085	-1.67875	-0.282464	-6.0199	-1.57574	-6.04118	-4.23331	-0.562594	-1.14014	-0.399959	-7.78503	-0.616067	-0.520129	-0.52072	-0.812067	-1.2012	0.0357338
	-50	-1.41885	-5.85862	-5.15796	-14.2277	-5.23565	-0.700316	-13.3053	-4.20675	-0.469194	-10.6042	-6.91369	-11.2805	-14.0338	-1.13916	-4.62152	-1.52665	-12.6205	0.367913	-0.831388	-1.06945	-1.06939	-1.22328	-0.000715403
	-45	-2.89697	-9.62626	-18.3188	-25.7714	-12.7276	-3.71425	-24.1902	-8.41594	-0.824305	-12.0336	-17.6618	-14.8411	-19.9665	-6.65881	-8.95605	-5.65419	-12.9919	-4.20691	-2.13603	-1.37193	-0.867904	-9.54813	0.300254
	-40	-14.1324	-10.1463	-19.628	-26.2915	-17.4004	-7.87891	-26.3998	-10.4967	-2.13594	-10.6494	-20.3111	-14.8317	-21.5532	-11.7649	-13.4413	-7.97062	-12.6732	-9.26577	-6.92308	-3.93467	-1.71281	-18.4666	-1.43989
	-35	-20.4086	-9.26218	-19.062	-24.029	-16.0685	-17.003	-24.7174	-9.79124	-6.15714	-8.96174	-20.5096	-13.7077	-20.9628	-15.4574	-14.9465	-7.00305	-12.8132	-11.6745	-12.0004	-11.7731	-6.47969	-20.1037	-4.12433
	-30	-24.9414	-7.26882	-16.4161	-20.7976	-14.7463	-19.7895	-23.0569	-8.84907	-9.21691	-6.89943	-18.4779	-10.5735	-19.4927	-15.849	-14.577	-7.2361	-9.92	-13.2893	-14.0332	-15.0484	-9.32515	-20.0157	-6.58932
	-25	-25.2395	-5.79502	-11.6972	-18.1034	-12.2041	-18.8959	-19.2981	-7.39159	-9.86076	-5.84123	-15.6828	-6.64419	-16.3439	-13.6392	-12.7557	-6.26573	-7.57354	-11.6269	-13.5342	-11.9099	-9.34667	-18.0876	-7.13977
	-20	-19.42	-3.86299	-9.91021	-11.1712	-8.48013	-15.1504	-15.2845	-6.04911	-9.31842	-3.27462	-12.8916	-3.35835	-11.8483	-14.0159	-10.4613	-4.1572	-2.44065	-9.14356	-12.5895	-8.97696	-8.09364	-15.3029	-6.95629
	-15	-19.1232	-1.58253	-7.07152	-11.2143	-5.49087	-13.1783	-10.0996	-3.91906	-7.85964	-1.90317	-10.1823	-1.26428	-7.6771	-9.02321	-7.36586	-2.20881	-2.24986	-8.94905	-10.0158	-10.8496	-6.48234	-13.6001	-5.82353
	-10	-13.0735	-0.105267	-3.69704	-4.69772	-2.21251	-8.59034	-6.5551	-1.88628	-6.72814	-0.218823	-6.83644	0.766557	-3.07498	-7.61571	-5.09487	-2.00057	1.44847	-5.73437	-7.71903	-4.62469	-6.24338	-11.1041	-4.66419
	-5	-7.4691	0.301659	-1.39012	-2.87573	-0.400353	-4.31185	-2.21774	-0.00101665	-4.87117	1.04909	-3.39575	0.110265	-0.757506	-2.37009	-2.30462	-0.336075	5.22182	-1.60919	-5.75465	2.18818	-3.53232	-3.13599	-2.58353
	0	-0.569384	-0.0507911	0.18301	-0.222583	0.24039	-1.25584	-1.00589	1.02034	-2.99288	1.54566	-0.10372	1.43726	1.02775	2.70983	0.413644	-0.210563	4.73087	0.360283	-2.43675	-1.91651	-1.78719	-4.75836	-1.13994
	5	6.50558	1.81607	0.385481	1.93493	1.1249	-0.23235	-0.23189	1.42933	-1.25595	1.05787	3.02351	2.48802	1.72784	4.2639	0.821908	1.35892	5.1392	0.451843	-0.0531119	1.85076	-1.09012	-2.77588	0.900851

## Sheet: Figurer 8B
	ACTIVATION																AVAILABILITY
	WT																WT
																	Votalge (mV)	Conductance (G/Gmax)	Conductance (G/Gmax)	Conductance (G/Gmax)	Conductance (G/Gmax)	Conductance (G/Gmax)	Conductance (G/Gmax)	Conductance (G/Gmax)	Conductance (G/Gmax)	Conductance (G/Gmax)	Conductance (G/Gmax)	Conductance (G/Gmax)	Conductance (G/Gmax)
	Votalge (mV)	Conductance (G/Gmax)	Conductance (G/Gmax)	Conductance (G/Gmax)	Conductance (G/Gmax)	Conductance (G/Gmax)	Conductance (G/Gmax)	Conductance (G/Gmax)	Conductance (G/Gmax)	Conductance (G/Gmax)	Conductance (G/Gmax)	Conductance (G/Gmax)	Conductance (G/Gmax)	Conductance (G/Gmax)	Conductance (G/Gmax)		-120	0.888019	1.05635	0.97656	1.02146	1.00679	0.902656	0.963515	1.01433	0.917535	0.99958	0.989869	0.927706
	-100	0.000651058	0.00335756	-0.000445576	0.0132376	0.00916019	-0.00120669	-0.000213337	0.000821898	-0.00401835	0.000213656	0.000135682	0.00141202	0.00647627	0.000530349		-115	0.956961	0.970608	0.986973	0.981959	0.997494	0.980629	1.04369	0.997374	1.03229	0.973019	0.974729	0.89583
	-95	0.00369709	0.0123615	0.00594502	0.00401732	0.0203213	0.00152608	-0.00476005	0.0050492	0.00030785	-0.000757847	-0.000547536	0.00225415	0.00616037	0.00610455		-110	0.986894	1.05795	0.980995	0.978243	1.01388	1.0053	0.990679	1.00252	1.00044	0.996605	1.07068	1.09522
	-90	0.00689106	0.00993297	0.00432913	0.000387361	0.0254572	0.00340917	0.00624885	0.00320991	-0.00496443	0.000255308	-0.00402761	0.00713075	0.0122307	-0.00996918		-105	1.03192	0.950095	1.00923	1.00812	0.986022	1.03673	1.00377	0.981465	1.08593	1.01528	0.937006	1.04254
	-85	0.00490096	0.0294082	0.00242693	0.0137545	0.0298033	0.0077677	0.00298766	0.00330072	-0.00714326	0.000208399	0.000688748	0.00800997	0.00816981	0.000355554		-100	1.03621	1.02234	0.99405	0.823674	1.00059	0.986982	0.999722	0.941139	0.925644	1.00153	0.975977	1.0012
	-80	0.00725156	0.0234293	0.000793645	0.0108013	0.0269649	0.0026806	0.00954609	0.00149906	-0.00347909	0.000691913	-0.00169875	0.00779209	0.00730635	-0.000558166		-95	1.06785	0.914673	0.837923	0.792595	0.96872	1.04358	0.886829	0.915506	0.973113	0.965267	0.896849	1.00822
	-75	-0.00172244	-0.00893919	-0.0141257	-0.00149773	0.0414803	0.00601066	-0.000399522	0.00376678	-0.00408508	0.000613757	0.000865683	0.0153675	0.00140893	-0.00239102		-90	1.03645	0.900168	0.773046	0.56868	0.917165	0.940328	0.814887	0.791311	0.905707	1.01303	0.916618	0.98871
	-70	-0.00215811	0.0235059	-0.00284689	-0.0115479	-0.00070689	0.0124649	0.0171776	0.0116143	-0.000916173	0.00114031	0.00244494	0.0127296	0.00999114	-0.0126774		-85	0.946375	0.838074	0.537042	0.288039	0.805909	0.772292	0.598191	0.598373	0.754053	0.873136	0.614048	0.835945
	-65	-0.00548746	-0.0117547	-0.0108676	0.0250541	0.0737875	0.00900042	-0.0293343	0.00627683	-0.0144458	0.00877799	0.00751226	0.0158988	-0.0180435	-0.0180723		-80	0.801759	0.604548	0.32951	0.209092	0.656426	0.491071	0.380355	0.374037	0.555304	0.799867	0.621061	0.806021
	-60	0.00518687	-0.04063	-0.0133949	0.0312818	0.205942	0.00823504	0.0242949	0.0204416	-0.0154326	0.0364742	0.018019	0.0402969	-0.00064218	-0.00328532		-75	0.529973	0.433466	0.234609	0.123599	0.535355	0.3196	0.154714	0.221031	0.282026	0.608351	0.435045	0.635883
	-55	0.00602726	0.0407549	0.0134901	0.0490817	0.37841	0.0436371	0.00242812	0.0479264	0.0631167	0.157506	0.0249881	0.115868	0.00586882	0.0331916		-70	0.234574	0.147289	0.0880539	0.107914	0.29937	0.146642	-0.00986919	0.0966152	0.0539108	0.402871	0.190195	0.493247
	-50	0.0843623	0.117847	0.0731115	0.2662	0.632809	0.168	0.114754	0.21658	0.222938	0.538636	0.0704217	0.248608	0.0455621	0.0157855		-65	0.0567865	0.0910523	0.10537	0.0916218	0.180124	0.146325	-0.101617	0.0278697	-0.0319477	0.240465	0.103724	0.295579
	-45	0.264835	0.22779	0.222953	0.5184	0.798785	0.454256	0.32706	0.585777	0.455642	0.821289	0.213239	0.466885	0.12565	0.194157		-60	0.0641816	0.0407278	0.00341191	0.0825801	0.0327665	0.0211119	-0.0942818	0.00930215	-0.135325	0.134948	0.0903162	0.213482
	-40	0.53043	0.58432	0.483812	0.628611	0.856876	0.698458	0.723827	0.800813	0.701796	0.952988	0.447659	0.630219	0.413134	0.451216		-55	0.0490783	-0.042275	-0.00478512	0.0805586	0.0137269	-0.0287448	-0.09918	-0.000905759	-0.122057	0.0492255	-0.038675	0.0159158
	-35	0.687152	0.857079	0.705361	0.867106	1.03606	0.846539	0.921514	0.88803	0.796327	1.00878	0.621584	0.783394	0.702529	0.770429		-50	-0.0105641	-0.0504726	0.0377115	0.0687015	0.0232351	-0.0448898	-0.00487724	0.00490355	-0.255188	0.00222892	0.0591414	0.0144086
	-30	0.950569	0.922635	0.875567	0.940327	0.991965	0.906177	0.931868	0.940597	0.930865	1.01047	0.790674	0.890221	0.856008	0.985716		-45	0.0598616	0.0658603	0.0062735	0.0920694	-0.0133946	0.00396781	-0.122118	0.00495953	-0.222538	0.0721689	-0.0365378	0.0626664
	-25	1.02386	0.936457	0.986474	1.06687	0.873665	0.95903	1.05353	0.957361	0.978206	1.02692	0.768243	0.955137	0.908383	1.03224		-40	0.0173978	-0.0271182	0.0320234	0.141105	0.0117022	-0.0263436	-0.112053	0.0138158	-0.186442	0.00640446	0.0273084	-0.00850956
	-20	0.979655	1.01386	0.9843	0.929937	1.03644	0.999887	0.986626	1.00108	1.05787	1.00524	0.991687	0.972761	1.02451	0.958105		-35	0.0554744	0.0505212	0.0769485	0.0652261	0.0205918	0.0224953	-0.0758446	0.0339422	-0.142875	0.0364304	-0.0565298	-0.0147206
																	-30	0.114307	0.0629946	0.0565664	0.0810567	0.0850073	0.129157	-0.011603	0.0618957	-0.114385	0.0285782	0.0956046	0.0605377
																	-25	0.0541149	0.0998678	0.0792592	0.125848	0.140078	0.132532	0.041353	0.0943588	-0.0894418	0.0469814	0.0307479	-0.0203958
																	-20	0.0782835	0.134685	0.129525	0.147845	0.178799	0.215507	0.0893521	0.130072	-0.120934	0.108503	0.0400576	0.043683
	TS																TS
	Votalge (mV)	Conductance (G/Gmax)	Conductance (G/Gmax)	Conductance (G/Gmax)	Conductance (G/Gmax)	Conductance (G/Gmax)	Conductance (G/Gmax)	Conductance (G/Gmax)	Conductance (G/Gmax)	Conductance (G/Gmax)	Conductance (G/Gmax)	Conductance (G/Gmax)	Conductance (G/Gmax)	Conductance (G/Gmax)			Votalge (mV)	Conductance (G/Gmax)	Conductance (G/Gmax)	Conductance (G/Gmax)	Conductance (G/Gmax)	Conductance (G/Gmax)	Conductance (G/Gmax)	Conductance (G/Gmax)	Conductance (G/Gmax)	Conductance (G/Gmax)	Conductance (G/Gmax)	Conductance (G/Gmax)	Conductance (G/Gmax)
	-100	0.00252476	-0.00981721	0.00023816	0.000181475	0.0119267	-0.00219529	0.0017449	0.0028903	-0.00798281	-0.0042788	-0.000971549	-0.00154093	-0.00440018			-120	1.07587	0.899644	0.975934	1.01064	0.983135	0.843267	0.956934	1.00725	0.991577	0.976493	0.769175	1.01856
	-95	0.0101466	-0.00535648	0.000740932	-0.000918872	0.011714	0.00684059	-0.0035639	0.00721487	-0.00759264	-0.000186735	-0.0174344	0.00403443	-0.0159311			-115	0.970863	1.00875	0.986459	1.04994	1.02151	1.0485	0.986637	1.02221	1.01481	0.982125	1.11887	1.02103
	-90	0.00677339	-0.00684612	0.0013825	0.000849383	0.0149032	-0.00168443	-0.000602071	0.00209444	-0.0138515	-0.00838387	-0.045518	0.00647553	-0.0183775			-110	0.962732	1.02327	0.997014	0.980343	0.955526	1.00593	1.03839	1.00624	0.969423	1.0087	0.996833	0.999601
	-85	0.00709206	-0.00588391	0.00134415	0.00384717	0.0252001	-0.0087402	0.00552671	0.000897697	-0.00132463	-0.00658907	-0.111707	-0.000975803	-0.0134564			-105	1.03285	1.0239	1.00771	0.909587	1.02252	0.992014	0.979952	0.994841	1.02235	1.00691	1.07951	1.0883
	-80	0.00876874	0.00109154	-0.00397552	-0.00363826	0.0198669	-0.0017573	0.00141313	0.0019013	-0.0190827	-0.00592768	-0.0422799	0.00362538	-0.0177359			-100	1.06079	0.981673	0.988534	0.806259	1.0023	1.10092	0.924378	0.9207	0.993627	0.99869	1.01034	0.988032
	-75	0.0123698	-0.00251621	-0.00839633	-0.00176577	0.026296	-0.00470048	-0.00630422	0.000928444	-0.0354161	-0.0174456	-0.0270187	-0.0130215	-0.0159702			-95	0.990138	0.961788	0.990901	0.563245	0.898918	0.940638	0.8367	0.849247	0.98024	1.01636	0.751384	0.87292
	-70	-0.00352082	-0.0100096	-0.00925235	0.00317729	0.0145712	-0.00591508	-0.0226918	0.000885748	-0.0159118	-0.0124334	-0.0507989	-0.00919202	-0.00930137			-90	0.753414	0.748378	0.907963	0.216308	0.90306	0.914613	0.715947	0.718001	1.00126	0.939348	0.495182	0.840498
	-65	0.0429472	0.00461737	-0.00630128	0.0107607	0.029189	-0.004474	-0.00254451	-0.00477697	-0.0244763	-0.00097898	-0.0346857	0.00281862	-0.0431031			-85	0.902668	0.602865	0.752684	0.0506197	0.613403	0.898413	0.482564	0.54259	0.954885	0.85961	0.0267704	0.838606
	-60	0.027993	0.0636806	0.005973	0.0606881	0.0247572	0.117632	-0.0412763	-0.00601921	0.00423982	-0.00763975	0.395219	-0.00891615	-0.0178163			-80	0.800019	0.322652	0.541085	0.060487	0.531867	0.443071	0.310738	0.301003	0.883292	0.622867	0.0838387	0.664292
	-55	0.0921891	0.380821	0.0454325	0.220931	0.0357841	0.34647	0.0234358	0.00328334	0.0303844	0.102218	0.779214	0.00269409	-0.00926228			-75	0.516094	0.228606	0.316701	0.0482396	0.332592	0.334759	0.15559	0.0557298	0.642095	0.296607	0.0186116	0.405351
	-50	0.256126	0.752967	0.219057	0.46972	0.150044	0.631638	-0.0154171	0.00579602	0.435328	0.733139	1.09181	0.0499506	0.22758			-70	0.321501	0.0681125	0.150247	0.0604238	0.128458	0.246282	0.0401461	0.026029	0.389874	0.104192	-0.0586473	0.206218
	-45	0.574887	0.97369	0.621033	0.717421	0.616432	0.74275	0.196213	0.0150612	0.756788	0.909354	1.11922	0.183917	0.500704			-65	0.183441	-0.0246974	0.0461044	0.0757056	-0.00766258	-0.0536845	0.00061542	0.0248813	0.156106	0.0298015	-0.130478	-0.0292558
	-40	0.816607	1.00143	0.802254	0.854465	0.975576	0.844725	0.487235	0.0897242	0.865064	0.966167	0.940245	0.556156	0.92149			-60	0.165992	0.0195608	-0.0180852	0.0748957	-0.0756559	-0.106737	-0.0168489	0.0117848	0.111215	-0.0376104	-0.209524	-0.0467855
	-35	0.884586	1.00583	0.924034	0.977084	0.977005	1.02393	0.703555	0.342297	1.071	1.07152	0.972125	0.765076	1.06876			-55	0.0346267	-0.0163416	-0.0271197	0.0633846	-0.0314696	-0.198892	-0.0392902	0.0977476	0.00405634	-0.0170175	-0.203073	-0.0442229
	-30	0.953209	0.960216	0.968757	0.988143	0.999079	0.98954	0.937838	0.692419	0.932084	1.02491	0.87846	0.879429	0.997823			-50	0.128776	-0.049944	-0.0402491	0.0129537	0.0390621	-0.108583	-0.0776937	-0.0280269	-0.0169172	-0.0304332	-0.0402624	0.0829976
	-25	0.985786	1.06966	0.983123			1.00499	0.989799	0.842951	1.04814	0.996713	1.02252	0.966256	0.924054			-45	-0.0147942	-0.0315881	-0.0242224	0.0216531	-0.0860792	-0.178819	-0.00687567	0.0263894	0.0210425	-0.0463253	-0.0807021	-0.165564
	-20	1.05885	0.945987	1.00478				0.980729	0.965482	1.00199			1.04845	0.975736			-40	0.0243966	-0.0744402	-0.0248673	0.020303	0.0454565	-0.0317977	-0.105614	0.00889299	0.0358207	-0.0562869	-0.167083	-0.0169768
																	-35	0.0889255	0.033786	-0.0391287	0.0688867	-0.0221645	-0.00477433	0.000392647	0.0203334	0.0122504	-0.0121131	-0.0824561	0.0116724
																	-30	0.141057	0.0386707	-0.00803205	0.109959	-0.054256	-0.166127	-0.0354129	0.00645174	0.0200268	-0.0373821	-0.046856	-0.116654
																	-25	0.112655	0.0400741	0.0276013	0.261096	0.0628942	0.112858	0.00621153	0.0279288	0.0691872	-0.039549	0.0457485	-0.144845
																	-20	0.211642	0.114077	0.0609804	0.313013	0.0622714	0.0615659	0.07311	0.110503	0.0107316	-0.0241606	0.0538525	0.130959

## Sheet: Figure 8C
	WT
	Voltage (mV)	Tau (ms)	Tau (ms)	Tau (ms)	Tau (ms)	Tau (ms)	Tau (ms)	Tau (ms)	Tau (ms)	Tau (ms)	Tau (ms)	Tau (ms)	Tau (ms)	Tau (ms)	Tau (ms)	Tau (ms)	Tau (ms)	Tau (ms)
	-15	0.857649	1.83867	1.05893	0.562923	0.513403	0.423563	0.334925	0.17401	0.566156	0.556581	1.18704	0.651973	1.03197	1.28131	0.741071	0.928395	0.859722
	-25	1.21451	2.29407	1.53031	0.908744	0.699591	0.651792	0.656725	0.592433	1.07765	0.868289	1.66241	1.10967	1.72221	1.8269	1.24917	1.23154	1.64757
	-35	1.67389	2.87091	2.27724	1.6336	0.961343	1.08695	1.02982	1.02983	1.92494	1.30635	2.34547	1.65518	2.67632	2.44145	2.16352	1.60057	3.04318
	-45	2.32469	3.55927	5.47073	6.31166	1.62484	3.2624	1.87406	2.57926	4.08918	2.15574	4.40101	2.54955	6.0371	3.49101	4.37078	2.19112	8.73858
	TS
	Voltage (mV)	Tau (ms)	Tau (ms)	Tau (ms)	Tau (ms)	Tau (ms)	Tau (ms)	Tau (ms)	Tau (ms)	Tau (ms)	Tau (ms)	Tau (ms)	Tau (ms)	Tau (ms)	Tau (ms)	Tau (ms)	Tau (ms)	Tau (ms)	Tau (ms)	Tau (ms)	Tau (ms)	Tau (ms)	Tau (ms)	Tau (ms)
	-15	0.84346	1.80788	0.873938	1.11325	1.07199	1.12704	1.12538	1.10008	1.97442	1.83475	1.43344	0.487244	0.803419	1.16204	0.995565	2.15762	2.06007	1.91116	1.31774	1.48214	1.20093	1.4939	0.779725
	-25	1.24304	1.87654	1.15269	1.20913	1.24405	1.4932	1.30657	1.93506	2.75375	2.18192	1.99622	1.10892	1.41647	1.88808	1.53145	2.7995	2.66904	2.70243	2.14393	2.258	1.51658	1.9252	1.7094
	-35	2.05363	2.08924	1.3812	1.36191	1.59689	2.54402	1.60048	2.71367	4.58646	2.60605	2.66077	2.26899	2.07774	3.23271	2.42314	3.62947	3.42913	3.84524	3.61182	3.01126	2.66791	2.48933	2.92749
	-45	7.83726	2.49218	1.80489	1.55061	2.85216	13.6901	2.02882	3.83635	6.42147	3.2431	3.6675	4.22092	3.19101	7.31176	5.30965	4.98754	5.82391	12.8072	13.2217	6.64346	5.01255	5.59082	6.11019

## Sheet: Figure 8D
	WT
	Time (s)	(P1/P2) %	(P1/P2) %	(P1/P2) %	(P1/P2) %	(P1/P2) %	(P1/P2) %	(P1/P2) %	(P1/P2) %	(P1/P2) %	(P1/P2) %	(P1/P2) %	(P1/P2) %
	0	0	0	0	0	0	0	0	0	0	0	0	0
	2	30.1494	60.3942	87.3935	5.8	8.82	8.75	5.41047	10.7884	21.1516	1.8023	20.19
	4	67.0011	85.5607	93.6931	35.39	36.71	40.16	35.517	34.9518	45.3575	32.8264	53.75	33.05
	6	85.0931	91.484	95.1783	54.17	57.94	65.53	57.2547	49.3606	59.2443	54.2472	72.45	56.28
	8	86.8709	92.7596	98.0002	64.3	73.43	79.45	69.4724	63.0132	76.3399	67.5781	81.87	72.75
	10	94.3625	97.5234	96.5794	74.06	80.45	86.75	80.2761	72.8035	79.5587	77.911	89.31	84.63
	12	93.4378	98.0895	94.8908	81.51	83.99	93.38	83.9478	79.1725	85.602	85.0571	93.19	90.41
	14	93.9307	98.2164	96.8605	85.18	88.04	96.55	86.9698	81.1716	89.8278	88.42	97.6	90.71
	16				85.22	91.37	96.97	89.963	88.6659	89.1051	90.7367	97.87	94.68
	18				86.85	92.63	97.21	91.6939	86.5164	91.9112	92.212	98.93	96.15
	20				90.58	92.23	97.48	92.0909	94.0689	93.4653	92.3912	98.32	97.58
	22				89.77	94.86	96.28	91.621	92.5257	95.8677	94.2828	97.49	97.84
	24				91.66	95.76	97.65	94.7497	92.8556	93.9262	95.696	100.98	98.91
	26				94.16	96.88	98.04	95.5808	94.3893	97.6031	94.9222	100.45	99.32
	28				92.08	96.23	97.19	94.9941	96.4297	95.2953	95.4509	100.25	100.37
	30				92.43	96.59	98.03	96.3399	94.5582	95.2704	95.646	96.59	96.02
	32				93.46	95.14	98.98	94.8593	95.1882	98.5943	97.7954	98.3	97.45
	34				92.32	97.03	98.17	94.9798	96.29	96.6656	96.1726	100.29	102.36
	36				93.54	96.58	98.94	96.688	99.032	99.1509	97.3335	99.66	98.38
	38				95.55	96.75	99.53	96.3712	98.3501	100.634	97.0801	99.8	98.68
	40				94.94	94.98	98.62	97.8304	98.7588	100.211	96.1121	100.84	101.2
	TS
	Time (s)	(P1/P2) %	(P1/P2) %	(P1/P2) %	(P1/P2) %	(P1/P2) %	(P1/P2) %	(P1/P2) %	(P1/P2) %	(P1/P2) %	(P1/P2) %	(P1/P2) %	(P1/P2) %	(P1/P2) %	(P1/P2) %	(P1/P2) %	(P1/P2) %	(P1/P2) %	(P1/P2) %	(P1/P2) %	(P1/P2) %
	0	0	0	0	0	0	0	0	0	0	0	0	0	0	0	0	0	0	0	0	0
	2	20.51									9.25266	21.1991	2.75382
	4	56.42	32.79		24.95	14.549	25.28	6.82	2.78	19.94	32.6261	53.4539	24.4643	23.55	37.51	15.85	44.15	-1.18	23.49	15.37	34.22
	6	74.58	53.12	39.23	47.57	33.4783	46.16	37.49	20.47	41.2	48.2559	71.3	39.7431	45.98	59.11	31.94	68.2	15.87	50.65	44.84	53.54
	8	84.35	66.28	50.01	63.5	50.8967	62.88	51.39	36.52	58.09	58.5535	83.4706	52.1863	61.83	71.48	46.13	76.47	30.22	68.08	63.08	63.44
	10	88.05	73.45	59.39	74.88	60.9586	70.78	60.7	49.82	69.95	68.4607	87.5076	65.2324	73.62	78.51	57.03	79.47	43.72	77.94	75.4	69.49
	12	89.29	81.6	62.73	83.31	69.3073	79.34	80.16	59.47	79.11	74.1624	88.4803	71.7372	81.34	84.05	64.92	83.61	55.06	85.28	83.07	73.49
	14	91.45	86.52	67.12	86.51	74.7766	81.46	82.51	66.61	82.46	79.9049	90.457	75.4303	85.49	88.91	72.24	89.05	62.63	89.14	86.64	76.84
	16	93.81	90.82	71.74	90.64	80.1713	86.11	78.71	71.61	85.85	85.2723	92.5536	78.0852	85.33	91.4	78.08	87.63	68.98	90.53	89.13	77.6
	18	94.74	92.29	72.43	93.63	82.7079	85.83	87.26	77.06	88.14	88.1039	93.7614	82.2525	90.04	91.25	80.12	86.73	76.4	94.65	92.92	80.85
	20	95.85	95.55	71.21	93.89	84.1773	87.93	89.76	79.44	90.31	88.8687	93.2083	81.2365	91.57	93.55	83.85	91.38	79.07	97.15	94.65	80.91
	22	94.82	94.71	70.97	96.64	87.5488	91.15	93.26	82.24	91.29	91.2855	96.1891	79.7455	91.54	93.23	85.65	88.87	82.74	97.55	94.92	81.85
	24	97.32	95.93	73.54	97.47	89.5149	91.84	92.71	83.83	91.43	92.6533	94.5983	84.2288	90.53	93.6	87.7	91.49	84.34	99.41	96.23	82.84
	26	95.77	94.54	73.22	97.48	91.0905	93.39		86.61	91.78	92.5204	97.5494	87.0371	92.86	94.43	89.2	91.2	86.76	98.63	94.98	81.46
	28	95.45	96.8	70.93	98.59	91.5686	93.82		87.34	94.06	92.2219	97.0208	92.4515	91.37	96.23	91.62	91.77	86.3	97.8	95.56	83.16
	30	96.43	98.02	75.03	102.96	91.9039	89.7		87.83	95.22	91.0246	97.7583	88.6084	94.03	96.42	92.13	89.28	90.99	96.37	94.67	84.95
	32	96.28	98.1	75.47	99	92.8511	92.05				91.7528	95.3263	87.7516	92.99	95.31	92.91	91.4	92.35	98.04	96.38	84.44
	34	96.2	95.54	72.47	98.24	94.092	92				93.2344	97.1806	87.7667	96.03	95.22	92.59	92.34	91.42	97.68	96.36	85.74
	36	96.85	95.47	71.17	97.05	93.5479	95.39				93.6844	96.3046	85.8391	96.61	96.48	94.18	92.7	93.64	97.44	98.33	85.1
	38	98	96.02	76.82	98.08	94.2914	97.07				96.1739	95.6181	88.9602	96.7	96.55	94.56	92.8	92.62	97.86	98.29	85.71
	40	97.25	96.19	73.32	98.71	94.9823	92.93				96.9489	95.5845	91.8411	94.09	95.77	94	92.08	90.85	100.52	99.85	89.18

## Sheet: Figure 8E
	Late INa (pA/pF)
	WT	TS
	-0.1739	-0.1639
	-0.0533	-0.1651
	-0.1262	-0.2289
	-0.0734	-0.6683
	-0.0972	-0.2421
	-0.1213	-0.0262
	-0.1703	-0.5092
	-0.1445	-0.3186
		-0.1056
		-0.4365

## Sheet: Figure 8F
	WT	TS	TS+AIP	TS + KN93
	pA/pF	pA/pF	pA/pF	pA/pF
	-228.785	-205.455	-192.35	-221.902
	-227.441	-169.515	-225.47	-254.28
	-199.001	-155.52	-250	-251.69
	-238.139	-165.54	-202.166	-213.9
	-206.158	-230.05	-177.38	-228.087
	-206.408	-151.807	-218.872	-256.914
	-258.258	-134.17	-183.662	-195.976
	-222.635	-155.46	-240.228	-217.458
	-173.188	-153.27	-201	-145.533
	-192.203	-125.149	-227.081	-192.489
	-239.049	-161.387	-173.468	-176.887
	-192.671	-111.42	-203.577	-191.37
	-241.462	-156.07		-204.43
	-253.638	-173.507		-189.8
	-246.356	-142.105		-197.275
	-211.11	-144.575		-210.722
	-181.7	-145.29		-187.03
	-223	-162.603		-266.24
	-274.76	-201.849		-183.4
	-248.82	-154.3		-142.42
		-159.5		-245.64
		-155.28		-215.8
		-141.86		-159.34
		-137.19		-159.55
		-154.26
		-123.7
		-156.85

## Sheet: Figure 8G
	WT	TS	TS+AIP	TS + KN93
	pA/pF	pA/pF	pA/pF	pA/pF
	-0.196174	-0.103227	-0.204202	-0.0747648
	-0.0843193	-0.850562	-0.0770723	-0.0800156
	-0.339519	-0.275325	-0.241865	-0.299905
	-0.442189	-0.119783	-0.235165	-0.345724
	-0.434969	-0.113805	-0.222351	-0.312094
	-0.000149378	-0.597649	-0.277529	-0.101836
	-0.211594	-0.380797	-0.157393	-0.0672811
	-0.270585	-0.464939	-0.294498	-0.245523
	-0.257872	-0.410214	-0.0475476	-0.0799687
	-0.258189	-0.487265	-0.505664	-0.193328
	-0.252652	-0.288567		-0.0794816
	-0.356614	-0.604069		-0.421511
		-1.09503		-0.206921
		-0.640223		-0.156038
		-0.812491		-0.173089
		-0.395831		-0.23102
		-0.593649		-0.18384
		-0.506927		-0.404086
		-0.537916		-0.190701
		-0.36663		-0.0701307
		-0.693678		-0.230059
		-0.443368		-0.140905
		-0.608294		-0.350743
		-0.460454		-0.0262828
		-0.427081		-0.140082
		-0.405486		-0.189247
		-0.401234
		-0.664563
		-0.296927
		-0.441942
