# Supplementary material for: Unexpected impairment of INa underpins reentrant arrhythmias in a knock-in swine model of Timothy syndrome
Source: Nat Cardiovasc Res. 2023 Dec 11;2(12):1291–309. doi: 10.1038/s44161-023-00393-w (PMC11041658; doi:10.1038/s44161-023-00393-w)
Supplement: Supplementary file 14 — CRISPR–Cas9-mediated generation, genetic characterization and expression profiling of TS1 pigs. [file 44161_2023_393_MOESM14_ESM.xlsx]

## Sheet: Ext 1F
	Total CACNA1C			Exon 8 CACNA1C			Exon 8A CACNA1C
	WT	TS		WT	TS		WT	TS
	0.676962	0.863632		0.762793	0.646226		1.1194	2.94953
	1.03743	1.79647		1.14537	1.15977		1.00755	7.5025
	1.10541	1.08419		1.23874	0.757885		1.50505	3.96863
	1.13978	1.2452		1.06133	0.819441		1.45924	4.79774
	0.646402	1.3479		0.545235	0.655314		1.01756	3.50714
	0.633972	1.32367		0.760758	0.750899		0.345816	3.69807
	1.25999	2.0151		1.01914	1.04215		0.699592	4.54971
	1.50006	1.15695		1.46664	1.04538		0.845788	3.02172
		0.869249			0.819472			3.22849
		1.24093			1.15685			4.93557
