# Supplementary material for: Unexpected impairment of INa underpins reentrant arrhythmias in a knock-in swine model of Timothy syndrome
Source: Nat Cardiovasc Res. 2023 Dec 11;2(12):1291–309. doi: 10.1038/s44161-023-00393-w (PMC11041658; doi:10.1038/s44161-023-00393-w)
Supplement: Supplementary file 15 — Examining gender-related variations in QTc interval and survival rates between TS1 and WT pigs. [file 44161_2023_393_MOESM15_ESM.xlsx]

## Sheet: Ext 2A
	QTc (ms)
	WT Males	WT Females	TS Males	TS Females
	485.248	469.207	603.738	590.899
	468.538	509.525	570.197	565.685
	491.935	500.129	646.366	648.355
	479.702	508.068	615.117	525
	508.799	475	603.864	520.847
	478.091	507.985	549.805	567.366
	514.296	485.071	630.335	612.372
	501.901	460.818	597.522	573.71
	430.282	448.691	539.215	626.099
	481.773		535.381	656.721
	491.935		533.578	566.947
	418.491		592.658
	486.54		560
	460.818		614.799
	481.125		626.099
	458.382		581.238
	474.464		522.184
	500

## Sheet: Ext 2B
Follow-up time (days)	Mortality	Genotype
344	1	TS
612	1	TS
480	1	TS
576	0	WT
424	0	WT
569	0	WT
435	1	TS
569	0	WT
370	1	TS
580	1	TS
242	0	WT
310	0	TS
421	0	WT
239	0	WT
239	0	WT
239	0	WT
239	0	WT
112	1	TS
23	1	TS
98	1	TS
209	0	WT
209	0	WT
170	1	TS
127	1	TS
290	1	TS
209	0	WT
209	0	WT
337	0	WT
337	1	TS
209	0	WT
329	0	WT
200	0	WT
200	0	WT
200	0	WT
154	0	WT
154	0	WT
154	0	WT
4	1	TS
203	0	WT
211	0	TS
163	0	WT
165	0	WT
141	0	WT
133	0	WT
141	0	WT
546	0	TS
203	0	WT
237	1	TS
190	0	WT
153	1	TS
200	0	WT
83	1	TS
134	0	WT
134	0	WT
134	0	WT
134	0	WT
134	0	WT
134	0	WT
205	0	TS
111	0	WT
111	0	WT
152	0	WT
81	0	TS
182	1	TS
177	0	WT
157	1	TS
2	1	TS
2	1	TS
184	0	TS
167	0	WT
167	0	WT
178	0	WT
152	1	TS
163	1	TS
323	1	TS
169	0	WT
169	0	TS
105	0	WT
105	0	WT
105	0	WT
105	0	WT
105	0	WT
153	0	WT
176	0	WT
176	0	WT
673	1	TS
916	1	TS
172	0	WT
157	1	TS
172	0	WT
243	0	TS
172	0	WT
172	0	WT
133	1	TS
101	0	WT
101	0	WT
101	0	WT
474	0	TS
159	0	WT
159	0	TS
88	0	WT
88	0	WT
88	0	WT
486	0	TS
159	0	TS
159	0	WT
159	0	TS
159	0	TS
88	0	WT
159	0	WT
88	0	WT
88	0	WT
88	0	WT
159	0	WT
159	0	TS
144	0	TS
159	0	WT
88	0	WT
88	0	WT
149	0	WT
171	0	WT
165	0	TS
109	0	WT
716	1	TS
165	0	WT
257	1	TS
150	0	WT
150	0	WT
150	0	WT
150	0	WT
457	1	TS
150	0	WT
108	0	WT
108	0	TS
60	1	TS
108	0	WT
108	0	TS
95	0	WT
200	0	WT
108	0	TS
100	1	TS
108	0	TS
100	0	WT
100	0	WT
100	0	WT
100	0	TS
243	0	WT
67	0	WT
67	0	WT
216	1	TS
145	0	TS
310	0	WT
807	0	TS
310	0	WT
134	1	TS
67	0	TS
161	0	TS
290	0	WT
327	1	TS
290	0	WT
290	0	WT
290	0	WT
290	0	WT
290	0	WT
290	0	WT
236	0	TS
236	0	TS
779	0	TS
479	1	TS
185	0	WT
318	1	WT
234	0	TS
409	1	TS
354	1	TS
268	0	TS
407	0	WT
367	0	WT
367	0	WT
468	0	TS
348	0	WT
87	0	WT
87	0	TS
87	0	WT
76	0	WT
76	0	WT
76	0	WT
76	0	WT
186	1	TS
100	0	WT
198	1	TS
438	1	TS
236	1	TS
146	0	WT
346	1	TS
142	0	WT
100	0	WT
597	0	TS
99	0	WT
99	0	WT
208	1	TS
99	0	WT
99	0	WT
589	0	TS
99	0	WT
206	0	WT
64	0	WT
64	0	WT
253	1	TS
27	1	TS
64	0	WT
64	0	WT
64	0	WT
64	0	WT
64	0	WT
11	0	WT
184	0	WT
184	0	WT
184	0	WT
169	1	WT
72	0	WT
397	1	TS
72	0	WT
184	0	WT
184	0	WT
43	0	TS
178	0	WT
21	0	TS
66	0	WT
66	0	WT
66	0	WT
199	0	WT
30	0	TS
199	0	WT
197	1	WT
62	0	WT
56	0	TS
5	1	WT
4	1	TS
187	0	WT
1	1	TS
15	1	TS
1	1	WT
2	1	WT
2	1	TS
2	1	WT
465	0	TS
42	0	WT
157	0	TS
141	0	WT
241	1	TS
478	1	TS
433	0	WT
21	0	WT
451	0	TS
378	0	WT
378	0	WT
129	0	TS
440	0	WT
467	0	WT
32	0	WT
70	0	WT
203	0	WT
232	1	TS
203	1	TS
154	0	WT
160	0	WT
108	0	WT
273	0	WT
2	1	TS
125	0	WT
2	1	TS
143	0	WT
227	1	WT
265	0	WT
113	0	WT
113	0	WT
98	0	WT
98	0	WT
98	0	WT
98	0	WT
189	1	TS
390	0	TS
85	0	WT
85	0	WT
73	0	WT
73	0	WT
91	0	WT
6	1	TS
73	0	WT
199	0	TS
14	0	WT
346	0	WT
38	0	TS
29	0	WT
95	0	WT
56	0	TS
350	0	WT
350	0	TS
49	0	WT
209	0	WT
358	0	WT
42	0	WT
42	0	WT
36	0	TS
42	0	WT
100	0	WT
331	0	WT
100	0	TS
320	0	WT
313	0	TS
43	0	TS
41	0	WT
41	0	WT
41	0	WT
117	1	TS
111	1	TS
312	0	WT
28	1	TS
287	0	TS
325	0	WT
347	0	TS
287	0	TS
287	0	TS
176	0	TS
247	1	TS
311	0	WT
2	1	WT
273	0	TS
333	0	WT
311	0	WT
340	0	TS
273	0	TS
42	0	TS
324	0	TS
44	0	TS
257	0	TS
44	0	TS
235	1	TS
254	1	TS
314	0	TS
87	0	TS
93	0	WT
233	0	TS
233	0	WT
93	0	WT
93	0	WT
233	0	TS
231	0	TS
231	0	TS
231	0	WT
120	0	TS
231	0	WT
231	0	TS
120	0	TS
298	0	WT
231	0	TS
72	0	WT
212	0	WT
72	0	WT
212	0	WT
212	0	TS
72	0	WT
250	0	WT
250	0	WT
212	0	WT
71	0	WT
211	0	TS
100	0	WT
100	0	TS
211	0	WT
211	1	TS
68	0	WT
68	0	WT
68	0	WT
68	0	WT
68	0	WT
97	0	WT
97	0	WT
68	0	TS
246	0	WT
208	0	WT
81	1	WT
226	0	WT
188	0	TS
188	0	WT
188	0	WT
226	0	WT
169	0	WT
58	0	WT
9	0	TS
169	0	WT
9	1	TS
169	0	WT
58	0	WT
58	0	WT
58	0	WT
169	0	WT
9	1	TS
79	0	WT
79	0	WT
126	0	WT
161	1	TS
45	0	TS
144	0	WT
105	0	TS
144	0	WT
63	0	WT
72	1	TS
107	0	TS
107	0	TS
57	0	TS
57	0	WT
57	0	TS
57	0	WT
57	0	WT
57	0	WT
57	0	WT
35	0	TS
25	0	WT
25	0	WT

## Sheet: Ext 2C
Follow-up time (days)	Mortality	Genotype	Gender (0=male)
344	1	TS	0
612	1	TS	0
480	1	TS	0
576	0	WT	0
424	0	WT	0
569	0	WT	0
435	1	TS	0
569	0	WT	0
370	1	TS	0
580	1	TS	0
242	0	WT	1
310	0	TS	0
421	0	WT	0
239	0	WT	0
239	0	WT	1
239	0	WT	1
239	0	WT	1
112	1	TS	1
23	1	TS	1
98	1	TS	1
209	0	WT	1
209	0	WT	1
170	1	TS	1
127	1	TS	0
290	1	TS	0
209	0	WT	0
209	0	WT	0
337	0	WT	0
337	1	TS	0
209	0	WT	0
329	0	WT	1
200	0	WT	1
200	0	WT	0
200	0	WT	1
154	0	WT	0
154	0	WT	0
154	0	WT	1
4	1	TS	1
203	0	WT	1
211	0	TS	1
163	0	WT	1
165	0	WT	1
141	0	WT	1
133	0	WT	0
141	0	WT	0
546	0	TS	0
203	0	WT	0
237	1	TS	0
190	0	WT	0
153	1	TS	0
200	0	WT	0
83	1	TS	1
134	0	WT	0
134	0	WT	1
134	0	WT	1
134	0	WT	1
134	0	WT	1
134	0	WT	1
205	0	TS	1
111	0	WT	0
111	0	WT	0
152	0	WT	0
81	0	TS	0
182	1	TS	0
177	0	WT	0
157	1	TS	1
2	1	TS	1
2	1	TS	1
184	0	TS	1
167	0	WT	1
167	0	WT	0
178	0	WT	1
152	1	TS	1
163	1	TS	1
323	1	TS	0
169	0	WT	1
169	0	TS	1
105	0	WT	0
105	0	WT	0
105	0	WT	0
105	0	WT	0
105	0	WT	0
153	0	WT	0
176	0	WT	1
176	0	WT	1
673	1	TS	1
916	1	TS	1
172	0	WT	0
157	1	TS	1
172	0	WT	0
243	0	TS	1
172	0	WT	1
172	0	WT	1
133	1	TS	1
101	0	WT	1
101	0	WT	1
101	0	WT	1
474	0	TS	1
159	0	WT	0
159	0	TS	0
88	0	WT	0
88	0	WT	0
88	0	WT	0
486	0	TS	1
159	0	TS	1
159	0	WT	1
159	0	TS	1
159	0	TS	1
88	0	WT	1
159	0	WT	1
88	0	WT	0
88	0	WT	0
88	0	WT	0
159	0	WT	1
159	0	TS	1
144	0	TS	0
159	0	WT	1
88	0	WT	1
88	0	WT	1
149	0	WT	0
171	0	WT	1
165	0	TS	1
109	0	WT	0
716	1	TS	0
165	0	WT	0
257	1	TS	0
150	0	WT	0
150	0	WT	0
150	0	WT	0
150	0	WT	1
457	1	TS	1
150	0	WT	1
108	0	WT	0
108	0	TS	0
60	1	TS	0
108	0	WT	0
108	0	TS	1
95	0	WT	1
200	0	WT	1
108	0	TS	1
100	1	TS	1
108	0	TS	1
100	0	WT	1
100	0	WT	1
100	0	WT	1
100	0	TS	0
243	0	WT	0
67	0	WT	0
67	0	WT	1
216	1	TS	0
145	0	TS	0
310	0	WT	1
807	0	TS	1
310	0	WT	0
134	1	TS	0
67	0	TS	1
161	0	TS	0
290	0	WT	0
327	1	TS	0
290	0	WT	0
290	0	WT	0
290	0	WT	1
290	0	WT	1
290	0	WT	1
290	0	WT	1
236	0	TS	1
236	0	TS	1
779	0	TS	1
479	1	TS	0
185	0	WT	0
318	1	WT	0
234	0	TS	1
409	1	TS	1
354	1	TS	1
268	0	TS	1
407	0	WT	1
367	0	WT	1
367	0	WT	0
468	0	TS	0
348	0	WT	0
87	0	WT	0
87	0	TS	0
87	0	WT	0
76	0	WT	1
76	0	WT	0
76	0	WT	0
76	0	WT	0
186	1	TS	0
100	0	WT	0
198	1	TS	0
438	1	TS	0
236	1	TS	0
146	0	WT	0
346	1	TS	0
142	0	WT	0
100	0	WT	0
597	0	TS	1
99	0	WT	0
99	0	WT	0
208	1	TS	0
99	0	WT	0
99	0	WT	1
589	0	TS	1
99	0	WT	1
206	0	WT	0
64	0	WT	0
64	0	WT	0
253	1	TS	0
27	1	TS	1
64	0	WT	1
64	0	WT	1
64	0	WT	1
64	0	WT	1
64	0	WT	1
11	0	WT	0
184	0	WT	0
184	0	WT	0
184	0	WT	0
169	1	WT	0
72	0	WT	0
397	1	TS	1
72	0	WT	1
184	0	WT	1
184	0	WT	1
43	0	TS	1
178	0	WT	0
21	0	TS	0
66	0	WT	0
66	0	WT	0
66	0	WT	0
199	0	WT	0
30	0	TS	1
199	0	WT	1
197	1	WT	0
62	0	WT	0
56	0	TS	0
5	1	WT	0
4	1	TS	0
187	0	WT	0
1	1	TS	0
15	1	TS	0
1	1	WT	1
2	1	WT	1
2	1	TS	1
2	1	WT	1
465	0	TS	0
42	0	WT	1
157	0	TS	1
141	0	WT	0
241	1	TS	1
478	1	TS	0
433	0	WT	0
21	0	WT	1
451	0	TS	1
378	0	WT	1
378	0	WT	1
129	0	TS	0
440	0	WT	0
467	0	WT	0
32	0	WT	1
70	0	WT	1
203	0	WT	1
232	1	TS	0
203	1	TS	0
154	0	WT	1
160	0	WT	1
108	0	WT	1
273	0	WT	0
2	1	TS	0
125	0	WT	0
2	1	TS	1
143	0	WT	1
227	1	WT	0
265	0	WT	0
113	0	WT	0
113	0	WT	0
98	0	WT	1
98	0	WT	1
98	0	WT	1
98	0	WT	1
189	1	TS	0
390	0	TS	0
85	0	WT	1
85	0	WT	1
73	0	WT	0
73	0	WT	0
91	0	WT	0
6	1	TS	1
73	0	WT	1
199	0	TS	1
14	0	WT	1
346	0	WT	0
38	0	TS	1
29	0	WT	1
95	0	WT	0
56	0	TS	0
350	0	WT	0
350	0	TS	0
49	0	WT	1
209	0	WT	1
358	0	WT	1
42	0	WT	0
42	0	WT	0
36	0	TS	0
42	0	WT	0
100	0	WT	0
331	0	WT	1
100	0	TS	1
320	0	WT	1
313	0	TS	1
43	0	TS	1
41	0	WT	0
41	0	WT	0
41	0	WT	0
117	1	TS	0
111	1	TS	0
312	0	WT	1
28	1	TS	1
287	0	TS	1
325	0	WT	1
347	0	TS	1
287	0	TS	1
287	0	TS	0
176	0	TS	0
247	1	TS	0
311	0	WT	1
2	1	WT	1
273	0	TS	1
333	0	WT	1
311	0	WT	1
340	0	TS	0
273	0	TS	0
42	0	TS	1
324	0	TS	1
44	0	TS	0
257	0	TS	1
44	0	TS	1
235	1	TS	1
254	1	TS	1
314	0	TS	0
87	0	TS	1
93	0	WT	1
233	0	TS	1
233	0	WT	1
93	0	WT	0
93	0	WT	0
233	0	TS	0
231	0	TS	1
231	0	TS	1
231	0	WT	1
120	0	TS	1
231	0	WT	1
231	0	TS	0
120	0	TS	0
298	0	WT	0
231	0	TS	0
72	0	WT	0
212	0	WT	1
72	0	WT	0
212	0	WT	1
212	0	TS	0
72	0	WT	0
250	0	WT	0
250	0	WT	1
212	0	WT	0
71	0	WT	0
211	0	TS	0
100	0	WT	1
100	0	TS	0
211	0	WT	0
211	1	TS	1
68	0	WT	0
68	0	WT	1
68	0	WT	0
68	0	WT	0
68	0	WT	0
97	0	WT	0
97	0	WT	0
68	0	TS	1
246	0	WT	1
208	0	WT	1
81	1	WT	0
226	0	WT	0
188	0	TS	0
188	0	WT	1
188	0	WT	1
226	0	WT	1
169	0	WT	0
58	0	WT	0
9	0	TS	0
169	0	WT	1
9	1	TS	1
169	0	WT	1
58	0	WT	1
58	0	WT	0
58	0	WT	1
169	0	WT	1
9	1	TS	1
79	0	WT	0
79	0	WT	0
126	0	WT	1
161	1	TS	0
45	0	TS	0
144	0	WT	0
105	0	TS	1
144	0	WT	1
63	0	WT	0
72	1	TS	0
107	0	TS	0
107	0	TS	1
57	0	TS	0
57	0	WT	0
57	0	TS	0
57	0	WT	0
57	0	WT	0
57	0	WT	1
57	0	WT	1
35	0	TS	0
25	0	WT	1
25	0	WT	1
