# Supplementary material for: Unexpected impairment of INa underpins reentrant arrhythmias in a knock-in swine model of Timothy syndrome
Source: Nat Cardiovasc Res. 2023 Dec 11;2(12):1291–309. doi: 10.1038/s44161-023-00393-w (PMC11041658; doi:10.1038/s44161-023-00393-w)
Supplement: Supplementary file 16 — IBa measurements in TS1 and WT ventricular myocytes. [file 44161_2023_393_MOESM16_ESM.xlsx]

## Sheet: Ext. Figure 5B
Vtest (mV)	Wild-type peak Barium current (pA/pF)
-50	-0.204455	-0.113741	-0.117716	-0.154105	-0.190418	-0.0786417	-0.0640099	0.222008	-0.125903
-40	-0.419402	-0.96658	-0.149293	-0.369124	-0.623692	-0.580439	-1.24094	0.145557	-1.17518
-30	-1.65302	-4.30745	-0.492877	-0.726105	-4.39771	-2.91545	-6.40244	-3.24671	-7.03409
-20	-1.80464	-4.61815	-2.81276	-5.52714	-8.10083	-6.85705	-8.5876	-5.4653	-9.78117
-10	-5.8155	-16.3501	-7.74459	-22.3631	-9.75922	-26.497	-14.831	-13.0486	-28.4223
0	-10.0457	-16.5665	-9.07297	-21.9326	-19.8494	-22.6243	-20.0108	-17.0359	-26.9735
10	-10.1741	-13.5075	-7.44885	-20.0872	-19.6937	-16.6815	-16.8683	-14.1087	-19.8088
20	-6.93238	-9.88446	-4.54203	-11.8334	-14.2311	-11.3622	-11.4752	-9.59277	-12.7092
30	-4.62583	-6.23638	-2.3436	-7.57487	-8.5065	-6.90426	-6.77129	-5.48024	-6.73051
40	-1.95767	-3.36183	-0.938727	-4.3205	-4.03799	-3.95228	-2.87216	-0.713388	-3.31852
50	-0.596418	-1.12542	-0.184676	-2.03445	-0.656816	-0.565295	-0.265485	0.761884	0.404747
Vtest (mV)	Timothy Syndrome peak Barium current (pA/pF)
-50	-0.422779	0.148126	0.168587	0.146989	0.17325	-0.191128	0.20782	0.319034
-40	-1.43489	0.109886	-0.622476	-0.384758	-0.844676	-0.978141	-1.02613	-0.973259
-30	-3.77024	-0.0632979	-0.653293	-1.67137	-1.87547	-1.76723	-1.90215	-1.65693
-20	-5.62876	-1.44068	-5.19242	-7.82437	-4.54598	-6.59373	-14.038	-7.74131
-10	-17.876	-4.31526	-15.2267	-15.2809	-11.2177	-23.8927	-33.7153	-26.6059
0	-22.3969	-6.15631	-15.6823	-13.1143	-11.009	-21.0126	-28.9026	-24.8055
10	-19.2114	-6.02986	-12.1488	-9.92004	-8.54642	-15.9644	-21.9595	-17.8237
20	-13.8791	-4.48567	-8.11713	-6.96709	-5.40157	-10.6995	-14.0971	-12.4085
30	-9.80442	-2.38005	-4.61934	-4.08347	-3.10367	-6.0653	-7.90529	-7.51079
40	-6.97298	-0.46962	2.93	-1.7237	-0.987556	-2.83522	-3.43257	-3.87724
50	-5.86394	0.522575	5.8381	0.377767	1.046	0.525117	0.849808	2.14673

## Sheet: Ext. Figure 5C
Vtest (mV)	WT Fast time constant of bi-exponential fit (Barium as charge carrier). Units = ms
-10	30.4785	33.2779	38.373	29.3858	35.4736		34.3997	63.3312	21.8293	21.8293
0	37.4392	24.7525	22.2173	24.2014	28.1136	33.3	20.9644	34.8797	19.3874	19.3874
10	24.1488	22.2668	19.4326	27.2331	25.1572	23.9923	18.7864	21.0881	18.0636	18.0636
20	21.3995	19.5389	15.6494	22.1877	21.3995	21.6544	15.9185	18.3891	17.0503	17.0503
30	16.3052	17.8094	12.9366	19.425	21.2675	19.2345	14.0647	16.5481	15.3069	15.3069
Vtest (mV)	WT Slow time constant of bi-exponential fit (Barium as charge carrier)
-10	301.477	660.938	269.324	233.1	550.055		412.201	510.986	431.593	431.593
0	313.381	751.315	165.673	215.564	713.267	444.247	420.875	513.875	514.668	514.668
10	247.77	754.717	203.957	386.847	827.13	449.035	487.805	530.504	535.332	535.332
20	329.272	710.227	156.814	331.895	700.28	500.25	527.705	544.366	538.793	538.793
30	292.74	623.441	134.771	370.645	799.361	396.197	442.478	512.821	479.846	479.846
Vtest (mV)	TS Fast time constant of bi-exponential fit (Barium as charge carrier). Units = ms
-10	30.0842	27.4198	26.4201	27.6549	32.3311	33.0797	50.3778	54.2888	N/A
0	24.3962	26.1506	21.9106	28.4576	33.4448	29.1375	33.0688	41.1862	27.1961
10	20.0763	23.2234	21.1149	24.325	24.6002	24.6731	25.1446	29.9133	22.1877
20	18.1785	21.263	20.3666	20.1816	22.0507	23.1374	24.1897	23.3427	N/A
30	15.8781	21.1909	19.2419	19.6309	20.2388	20.024	20.0401	21.7391	17.2861
Vtest (mV)	TS Slow time constant of bi-exponential fit (Barium as charge carrier)
-10	954.198	791.766	1003.21	785.546	771.01	966.184	1070.2	446.03	N/A
0	966.184	870.322	1065.76	1129.05	1446.55	949.668	1259.29	467.508	1338.33
10	903.342	816.994	1332.62	1066.44	977.517	1020.2	900.901	519.481	1705.32
20	749.625	679.348	1183.43	847.458	654.879	1166.86	1231.83	485.909	N/A
30	N/A	689.18	966.184	856.898	560.852	871.08	554.324	615.764	2214.35

## Sheet: Ext. Figure 5D
PAIRED CELLS	BARIUM AS CHARGE CARRIER												PAIRED CELLS	BARIUM AS CHARGE CARRIER
VTest (mV)	WT activation												VTest (mV)	TS Activation
-50	0.00273513	0.00615077	0.00392412	0.00179149	0.00405592	0.00336053	0.00411318	0.00225154	0.00393576	0.00225779	0.0014849		-50	0.00476823	0.00503692	0.00575179	0.00277461	0.0042929	N/A	0.00327632	0.00363639	0.00675237
-40	0.00492716	0.00668622	0.00376147	0.00272333	0.00672829	0.00490387	0.00975662	0.00466467	0.00401499	0.00327651	0.000502483		-40	0.0053709	0.00562614	0.00810125	0.0123471	0.00820615		0.00137727	0.0055996	0.0105733
-30	0.0162049	0.0105269	0.187163	0.00565909	0.0159849	0.0100666	0.0608989	0.01032	0.0109288	0.00924493	0.0105316		-30	0.0160879	0.0159566	0.0226361	0.0304727	0.0353917		0.0353654	0.0243376	0.035502
-20	0.138498	0.0815272	0.525562	0.0401411	0.0594235	0.0436535	0.109213	0.0346853	0.0857436	0.0708596	0.10061		-20	0.129049	0.0764253	0.0793376	0.16934	0.0893928		0.20691	0.150543	0.221574
-10	0.572144	0.431989	0.827941	0.360641	0.348717	0.251065	0.324363	0.364533	0.454489	0.430843	0.481936		-10	0.605813	0.392867	0.381381	0.644462	0.400145		0.571099	0.518395	0.711344
0	0.848217	0.846046	0.967199	0.83574	0.756981	0.657486	0.819897	0.82893	0.888354	0.803719	0.844862		0	0.901089	0.795402	0.801272	0.933842	0.792558		0.869708	0.83137	1.02183
10	0.993787	1.00353	1.00085	0.987122	0.988429	0.997706	1.00042	0.99477	0.993223	0.990055	0.994288		10	0.996121	0.991698	0.992556	1.00642	0.995806		0.995529	0.991789	1.01026
20	1.02253	0.992154	0.987002	1.04035	1.03741	1.01761	1.03593	1.02352	1.02038	1.03547	0.997143		20	1.02677	1.02406	1.03637	0.980709	1.01692		1.0271	1.02472	0.969201
30	0.980407	1.01048	1.0293	0.996454	1.0028	0.963354	1.00446	0.969578	0.98178	0.988141	1.14637		30	0.961056	0.992133	0.968499	1.00086	0.950272		0.975255	0.968162	1.0321
VTest (mV)	WT availability												VTest (mV)	TS Availability
-50	0.99524	1	1	0.889368	0.834213	1	0.889225	1	0.813977	0.947475	1		-50	1	0.965517	1	1	0.955569	1	1	1	1
-40	1	0.985596	0.846755	1	0.999313	0.926589	1	0.947561	1	1	0.928451		-40	0.943882	1	0.968778	0.960913	1	0.920139	0.932795	0.953165	0.761484
-30	0.681098	0.812588	0.413708	0.976694	1	0.751409	0.65414	0.808776	0.920943	0.95963	0.708232		-30	0.869175	0.928447	0.844821	0.788623	0.950587	0.540315	0.677491	0.673422	0.47322
-20	0.149959	0.17005	0.0589833	0.549044	0.431287	0.248995	0.308379	0.396305	0.326445	0.425084	0.15426		-20	0.364662	0.450847	0.391363	0.267984	0.45662	0.163484	0.263003	0.23216	0.187866
-10	0.023914	-0.102859	-0.0141371	0.131365	0.0838031	0.00711009	0.0663587	0.0657222	0.0686042	0.100126	-0.0215767		-10	0.12142	0.132808	0.114488	0.0733615	0.135116	0.0903765	0.16041	0.140676	0.148934
0	0.00553787	-0.150025	-0.0277914	0.0551806	0.031135	-0.0272918	0.0187586	0.0159563	0.0241354	0.0507973	-0.0543547		0	0.108438	0.0934346	0.0800613	0.0546904	0.112381	0.0954365	0.158602	0.160123	0.156191
10	0.00663283	-0.134658	-0.0213751	0.0473542	0.0639847	-0.0241465	0.0321048	0.0275576	0.0770677	0.0456035	-0.0610101		10	0.177968	0.163181	0.142663	0.107393	0.216088	0.101204	0.167082	0.184713	0.145486
20	0.00928214	-0.111087	-0.00388705	0.0713163	0.0875177	-0.0163834	0.0559788	0.0486188	0.145096	0.0637871	-0.0510001		20	0.270833	0.28673	0.248383	0.224668	0.388678	0.122217	0.190845	0.227782	0.172705
30	0.0124209	-0.066391	0.0146732	0.174195	0.170116	0.00360043	0.0909103	0.0764598	0.188714	0.0877142	-0.0306543		30	0.358155	0.43486	0.313448	0.344803	0.556439	0.152283	0.190365	0.252556	0.178029

## Sheet: Ext. Figure 5E
BARIUM AS CHARGE CARRIER
Inter-pulse interval (ms)	WT recovery from inactivation protocol P2/P1
25	0.297975	0.265295	0.528195	0.527589	0.426416
50	0.539111	0.59978	0.798268	0.840192	0.787137
75	0.763257	0.798616	0.877937	0.948497	0.95055
100	0.823454	0.909023	0.914338	0.995171	1.01768
125	0.900616		0.936369	1.00111	1.02308
150	0.922532		0.928	1.00914	1.04887
175	0.950954		0.921323	1.00346
200	0.980928		0.928516	0.980423
225	0.960034		0.932233	0.958677
250	0.972629		0.960949	1.00118
275	0.969301		0.94192	0.990877
300	0.950574		0.968346	0.981614
Inter-pulse interval (ms)	TS recovery from inactivation protocol P2/P1
25	0.596949	0.465973
50	0.787294	0.680496
75	0.876841	0.793214
100	0.920234	0.859059
125	0.933213	0.89376
150	0.941604	0.90521
175		0.932703
200		0.934443
225		0.942671
250		0.944831
275		0.955879
