# Supplementary material for: Unexpected impairment of INa underpins reentrant arrhythmias in a knock-in swine model of Timothy syndrome
Source: Nat Cardiovasc Res. 2023 Dec 11;2(12):1291–309. doi: 10.1038/s44161-023-00393-w (PMC11041658; doi:10.1038/s44161-023-00393-w)
Supplement: Supplementary file 17 — Late-systolic sparks (during the AP) and diastolic Ca2+ sparks in TS1 cells. [file 44161_2023_393_MOESM17_ESM.xlsx]

## Sheet: Ext. Fig 6 - source data 0.5 Hz
Time (seconds)	Wild-type: spark frequency [sparks / (s 100 microns)]															Timothy Syndrome: spark frequency [sparks/(s 100 microns)]
0	5.76037	0	11.1826	0	0	5.59128	0	0	0	5.59128	0	0	7.16076	36.9713		22.3651	5.94001	22.3651	11.5955	0	5.59128	29.1545	0
0.05	0	0	16.7738	0	0	0	0	0	6.9891	5.59128	6.5083	0	7.16076	7.39426		22.3651	5.94001	33.5477	0	0	16.7738	29.1545	22.3651
0.1	5.76037	0	27.9564	15.7159	0	0	0	0	6.9891	5.59128	0	0	0	22.1828		5.59128	0	33.5477	34.7866	0	44.7302	29.1545	33.5477
0.15	17.2811	0	22.3651	0	0	11.1826	0	0	6.9891	11.1826	6.5083	0	0	36.9713		5.59128	0	22.3651	150.742	0	83.8692	29.1545	16.7738
0.2	17.2811	0	50.3215	0	0	61.5041	0	0	0	11.1826	19.5249	0	0	44.3656		5.59128	5.94001	16.7738	197.124	0	72.6866	29.1545	5.59128
0.25	40.3226	79.566	134.191	62.8634	5.59128	145.373	0	95.0517	27.9564	39.1389	65.083	0	35.8038	73.9426		22.3651	59.4	89.4604	185.529	48.3238	89.4604	145.773	50.3215
0.3	138.249	159.132	173.33	47.1476	33.5477	178.921	139.782	139.782	27.9564	106.234	91.1162	0	78.7683	96.1254		16.7738	83.1601	123.008	208.72	60.4047	106.234	102.041	111.826
0.35	138.249	195.298	190.103	94.2951	33.5477	212.469	125.804	167.738	62.9019	100.643	97.6245	7.4599	85.9291	96.1254		78.2779	100.98	167.738	220.315	78.5261	128.599	131.195	111.826
0.4	109.447	115.732	178.921	47.1476	27.9564	184.512	111.826	55.9128	6.9891	83.8692	71.5913	0	71.6076	66.5484		111.826	53.46	83.8692	197.124	36.2428	111.826	29.1545	95.0517
0.45	5.76037	65.0995	128.599	0	0	128.599	0	0	0	11.1826	6.5083	0	57.2861	51.7598		55.9128	23.76	16.7738	150.742	0	111.826	29.1545	16.7738
0.5	17.2811	50.6329	78.2779	0	0	78.2779	0	0	0	0	0	0	50.1253	36.9713		5.59128	0	16.7738	46.3822	0	78.2779	29.1545	0
0.55	23.0415	36.1664	39.1389	0	0	39.1389	0	16.7738	0	22.3651	6.5083	0	28.643	44.3656		0	5.94001	16.7738	34.7866	0	78.2779	43.7318	0
0.6	23.0415	43.3996	22.3651	0	11.1826	16.7738	0	16.7738	0	44.7302	6.5083	0	35.8038	44.3656		0	0	61.5041	11.5955	0	95.0517	72.8863	39.1389
0.65	40.3226	72.3327	27.9564	0	5.59128	11.1826	27.9564	5.59128	0	33.5477	6.5083	0	28.643	36.9713		5.59128	23.76	89.4604	11.5955	6.04047	72.6866	87.4636	44.7302
0.7	46.083	65.0995	16.7738	0	0	27.9564	13.9782	0	6.9891	11.1826	0	0	35.8038	22.1828		5.59128	17.82	61.5041	11.5955	6.04047	55.9128	116.618	89.4604
0.75	5.76037	43.3996	0	0	0	11.1826	0	0	13.9782	5.59128	6.5083	7.4599	35.8038	36.9713		11.1826	35.64	106.234	0	12.0809	61.5041	116.618	89.4604
0.8	5.76037	36.1664	11.1826	15.7159	0	11.1826	0	0	6.9891	0	13.0166	0	28.643	51.7598		27.9564	23.76	89.4604	11.5955	0	50.3215	72.8863	83.8692
0.85	0	28.9331	11.1826	0	0	11.1826	0	0	20.9673	0	6.5083	0	21.4823	36.9713		33.5477	41.58	55.9128	34.7866	6.04047	72.6866	72.8863	95.0517
0.9	11.5207	28.9331	5.59128	0	0	0	0	0	6.9891	0	6.5083	0	14.3215	14.7885		33.5477	41.58	95.0517	57.9777	6.04047	100.643	58.309	89.4604
0.95	17.2811	36.1664	0	0	5.59128	0	0	0	0	0	6.5083	0	21.4823	14.7885		44.7302	41.58	78.2779	34.7866	12.0809	111.826	102.041	100.643
1	11.5207	28.9331	0	0	0	11.1826	0	5.59128	6.9891	0	0	0	35.8038	14.7885		16.7738	47.52	117.417	23.1911	12.0809	100.643	29.1545	95.0517
1.05	11.5207	28.9331	0	0	0	22.3651	0	0	13.9782	0	0	0	21.4823	7.39426		11.1826	23.76	89.4604	0	6.04047	89.4604	43.7318	95.0517
1.1	17.2811	28.9331	11.1826	0	0	11.1826	0	0	6.9891	11.1826	0	0	21.4823	14.7885		22.3651	35.64	78.2779	0	0	72.6866	43.7318	67.0953
1.15	11.5207	28.9331	11.1826	0	0	5.59128	0	0	0	5.59128	6.5083	0	14.3215	14.7885		33.5477	17.82	83.8692	0	0	67.0953	43.7318	83.8692
1.2	23.0415	28.9331	11.1826	0	0	11.1826	0	0	0	0	6.5083	0	14.3215	14.7885		39.1389	35.64	72.6866	0	0	72.6866	58.309	67.0953
1.25	23.0415	21.6998	11.1826	0	0	0	0	0	6.9891	5.59128	19.5249	0	35.8038	7.39426		39.1389	17.82	106.234	11.5955	0	50.3215	58.309	72.6866
1.3	17.2811	14.4665	11.1826	0	0	0	0	0	0	5.59128	6.5083	0	21.4823	22.1828		39.1389	17.82	72.6866	11.5955	0	55.9128	58.309	83.8692
1.35	17.2811	14.4665	5.59128	0	0	0	0	0	0	0	0	0	28.643	44.3656		39.1389	5.94001	83.8692	0	0	55.9128	43.7318	100.643
1.4	11.5207	14.4665	0	0	0	5.59128	0	0	0	0	0	0	14.3215	51.7598		44.7302	0	100.643	23.1911	0	39.1389	29.1545	100.643
1.45	17.2811	14.4665	0	0	0	5.59128	0	0	0	5.59128	0	0	0	51.7598		39.1389	0	67.0953	23.1911	0	27.9564	29.1545	55.9128
1.5	17.2811	14.4665	0	0	0	0	0	0	6.9891	16.7738	0	0	0	59.1541		39.1389	0	89.4604	11.5955	0	27.9564	29.1545	55.9128
1.55	17.2811	21.6998	0	0	0	11.1826	0	5.59128	6.9891	11.1826	0	0	0	44.3656		33.5477	0	83.8692	0	0	33.5477	29.1545	39.1389
1.6	11.5207	28.9331	0	0	0	16.7738	0	0	6.9891	0	0	7.4599	7.16076	22.1828		39.1389	0	72.6866	0	0	50.3215	29.1545	22.3651
1.65	11.5207	21.6998	0	0	0	5.59128	0	0	13.9782	11.1826	0	7.4599	7.16076	14.7885		50.3215	0	67.0953	11.5955	0	50.3215	29.1545	16.7738
1.7	0	14.4665	5.59128	0	0	5.59128	0	0	0	11.1826	0	0	0	29.577		50.3215	5.94001	55.9128	0	0	39.1389	29.1545	16.7738
1.75	5.76037	14.4665	11.1826	0	0	5.59128	0	0	0	0	0	0	0	29.577		39.1389	11.88	78.2779	11.5955	0	33.5477	29.1545	16.7738
1.8	0	14.4665	16.7738	0	0	0	0	0	6.9891	0	0	0	7.16076	14.7885		22.3651	5.94001	44.7302	0	0	61.5041	29.1545	22.3651
1.85	0	28.9331	27.9564	0	0	0	0	5.59128	6.9891	11.1826	0	0	7.16076	7.39426		22.3651	0	55.9128	69.5733	0	33.5477	29.1545	27.9564
1.9	0	21.6998	27.9564	0	5.59128	0	0	0	6.9891	5.59128	6.5083	0	0	29.577		22.3651	0	72.6866	173.933	0	11.1826	29.1545	27.9564
1.95	5.76037	14.4665	22.3651	0	0	0	0	0	0	5.59128	13.0166	0	0	44.3656		11.1826	0	44.7302	104.36	0	0	29.1545	22.3651
2	0	7.23327	16.7738	0	0	0	0	0	0	5.59128	6.5083	0	0	59.1541		11.1826	0	33.5477	34.7866	0	0	29.1545	11.1826

## Sheet: Ext. Fig 6 - source data 1 Hz
Time (seconds)	Wild-type: spark frequency [sparks / (s 100 microns)]														Timothy Syndrome: spark frequency [sparks/(s 100 microns)]
0	6.06612	27.9564	41.9346	0	22.3651	0	0	5.59128	0	16.2707	24.2645	0	11.1826		7.16076	36.5519	0	0	0	37.28	11.4837	31.0559	30.8547	22.3651	6.75447	39.1389
0.05	0	39.1389	153.76	5.86682	89.4604	111.826	50.3215	33.5477	6.9891	40.6769	24.2645	43.9831	27.9564		78.7683	48.7359	0	11.1826	7.16076	37.28	57.4185	46.5838	37.0256	61.5041	81.0537	61.5041
0.1	48.529	55.9128	132.793	35.2009	134.191	125.804	111.826	117.417	48.9237	56.9476	115.256	158.339	139.782		157.537	182.76	66.1886	139.782	107.411	149.12	160.772	209.627	92.564	206.877	155.353	178.921
0.15	60.6612	72.6866	153.76	46.9346	167.738	139.782	111.826	123.008	34.9455	48.8122	115.256	140.746	184.512		179.019	201.036	88.2515	162.147	121.733	164.032	149.288	186.335	111.077	234.834	182.371	206.877
0.2	54.5951	33.5477	83.8692	17.6005	100.643	48.9237	22.3651	78.2779	34.9455	0	109.19	149.543	89.4604		150.376	188.852	88.2515	134.191	28.643	59.6481	91.8695	170.807	67.8803	128.599	128.335	201.286
0.25	0	11.1826	27.9564	0	44.7302	27.9564	0	22.3651	0	0	18.1984	43.9831	16.7738		64.4468	67.0119	11.0314	27.9564	0	0	0	0	18.5128	50.3215	74.2992	139.782
0.3	0	5.59128	13.9782	0	5.59128	6.9891	0	5.59128	0	0	12.1322	26.3899	11.1826		42.9646	30.4599	0	5.59128	0	0	0	0	0	27.9564	40.5268	89.4604
0.35	6.06612	61.5041	13.9782	0	16.7738	13.9782	5.59128	5.59128	0	0	12.1322	0	0		35.8038	30.4599	0	5.59128	7.16076	7.45601	11.4837	7.76397	24.6837	22.3651	27.0179	50.3215
0.4	24.2645	55.9128	0	5.86682	27.9564	13.9782	0	0	0	0	18.1984	0	0		28.643	36.5519	0	11.1826	14.3215	52.1921	34.4511	31.0559	30.8547	44.7302	20.2634	50.3215
0.45	30.3306	16.7738	6.9891	0	67.0953	13.9782	0	0	0	0	54.5951	8.79662	5.59128		21.4823	48.7359	0	11.1826	42.9646	96.9281	91.8695	69.8758	61.7094	67.0953	40.5268	78.2779
0.5	48.529	39.1389	0	0	83.8692	20.9673	0	5.59128	0	8.13537	78.8596	8.79662	11.1826		35.8038	73.1039	0	0	42.9646	59.6481	126.321	131.988	67.8803	78.2779	33.7724	89.4604
0.55	42.4628	27.9564	6.9891	0	67.0953	13.9782	5.59128	11.1826	6.9891	24.4061	48.529	0	5.59128		57.2861	54.8279	22.0629	0	50.1253	96.9281	91.8695	124.224	67.8803	78.2779	33.7724	111.826
0.6	42.4628	22.3651	13.9782	0	61.5041	13.9782	11.1826	0	0	32.5415	48.529	0	5.59128		64.4468	85.2878	0	0	71.6076	134.208	57.4185	116.46	43.1965	106.234	47.2813	100.643
0.65	30.3306	11.1826	20.9673	0	44.7302	0	11.1826	0	0	32.5415	30.3306	0	5.59128		35.8038	91.3798	0	0	28.643	126.752	0	147.516	49.3675	123.008	27.0179	100.643
0.7	54.5951	22.3651	27.9564	0	16.7738	0	11.1826	0	0	24.4061	30.3306	0	0		28.643	67.0119	11.0314	0	7.16076	104.384	0	108.696	37.0256	106.234	6.75447	89.4604
0.75	48.529	27.9564	20.9673	0	11.1826	0	0	0	0	16.2707	42.4628	0	11.1826		35.8038	85.2878	11.0314	0	0	111.84	0	131.988	30.8547	95.0517	20.2634	89.4604
0.8	30.3306	16.7738	20.9673	0	11.1826	6.9891	0	0	0	16.2707	24.2645	0	5.59128		35.8038	79.1958	0	0	0	82.0161	0	147.516	18.5128	67.0953	27.0179	83.8692
0.85	24.2645	5.59128	13.9782	0	5.59128	0	0	5.59128	0	16.2707	18.1984	0	0		35.8038	85.2878	0	0	7.16076	52.1921	0	69.8758	12.3419	50.3215	27.0179	78.2779
0.9	18.1984	5.59128	13.9782	0	0	6.9891	0	11.1826	0	16.2707	24.2645	0	16.7738		21.4823	30.4599	0	0	0	44.7361	0	38.8199	12.3419	50.3215	6.75447	83.8692
0.95	18.1984	33.5477	27.9564	0	5.59128	13.9782	0	5.59128	0	16.2707	36.3967	0	27.9564		35.8038	6.09199	0	0	0	37.28	11.4837	7.76397	12.3419	44.7302	0	89.4604
1	12.1322	39.1389	34.9455	0	22.3651	0	0	5.59128	0	16.2707	30.3306	0	0		28.643	18.276	0	0	0	0	11.4837	15.5279	18.5128	22.3651	6.75447	61.5041

## Sheet: Ext. Fig 6 - source data 2 Hz
Time (seconds)	Wild-type: spark frequency [sparks / (s 100 microns)]						Timothy Syndrome: spark frequency [sparks / (s 100 microns)]
0	12.4948	25.1607	0	45.7666	2.79564		23.4115	72.854	5.59128	32.1234	53.1171	58.2177	87.5529
0.05	24.9896	41.9346	6.21253	42.4975	0		28.0938	85.5242	8.38692	13.7672	19.5695	98.5222	128.411
0.1	41.6493	131.395	37.2752	94.8022	103.439		65.5523	155.211	100.643	91.781	61.5041	170.175	131.329
0.15	87.4636	136.986	108.719	111.147	78.2779		107.693	183.719	120.212	206.507	167.738	156.74	172.187
0.2	87.4635	148.169	118.038	114.416	83.8692		103.011	186.886	128.599	224.863	178.921	165.696	186.78
0.25	24.9896	81.0735	15.5313	58.8428	13.9782		103.011	101.362	39.1389	91.781	41.9346	71.6525	148.84
0.3	0	50.3215	6.21253	35.9595	8.38692		70.2346	41.1783	5.59128	13.7672	2.79564	17.9131	122.574
0.35	4.16493	39.1389	9.3188	22.8833	5.59128		56.1877	6.33513	2.79564	4.58905	16.7738	13.4348	102.145
0.4	12.4948	39.1389	18.6376	22.8833	8.38692		18.7292	12.6703	19.5695	55.0686	67.0953	35.8262	67.1239
0.45	8.32986	30.752	18.6376	26.1523	5.59128		9.36461	31.6756	5.59128	137.672	103.439	31.348	32.1027
0.5	8.32986	25.1607	15.5313	39.2285	5.59128		18.7292	50.681	0	96.37	125.804	22.3914	23.3474
