# Supplementary material for: Unexpected impairment of INa underpins reentrant arrhythmias in a knock-in swine model of Timothy syndrome
Source: Nat Cardiovasc Res. 2023 Dec 11;2(12):1291–309. doi: 10.1038/s44161-023-00393-w (PMC11041658; doi:10.1038/s44161-023-00393-w)
Supplement: Supplementary file 18 — Increased SR Ca2+ content in TS1 ventricular myocytes. [file 44161_2023_393_MOESM18_ESM.xlsx]

## Sheet: Extended Figure 7B-C
7B. CAFFEINE PEAK (DELTAF/F0) PAIRED Iti integral below
WT 0.5 Hz	TS 0.5 Hz	WT 1 Hz	TS 1 Hz	WT 2 Hz	TS 2 Hz
3.83678		1.97904		1.35066
1.90298
2.76332
2.97578		1.84619		1.1162
3.7894		2.50212		1.50978
4.62962		3.95494		2.27213
3.63643		2.97855		1.94709
4.40935		3.15594
2.82072
4.02758
3.92785		2.71425
2.10186		2.0608		2.3262
3.75044
2.93747		2.49922		2.5741
3.05683
	4.94067
	4.1488		2.6698		1.43668
	4.59983
	3.248
	4.18344		2.23149
	5.39084
	5.97079		3.3268		1.6627
	4.8561		4.20364		2.42931
	4.75754
	4.09712		4.48532		3.14669
	5.61244
	5.30419		3.24127
	4.18402
	4.69781		3.11217		2.10009
	5.45959		4.33126		3.48553
	4.41559		3.01339
	4.1247		2.97526		2.17315
	3.52016
	4.15889		2.78301		1.33214
	3.5365
	3.57662
	3.90402		1.69928		0.918862
	3.67606		2.33291
	3.85839		1.46674
7C. Iti INTEGRAL (pC/pF) PAIRED Caff peak above
WT 0.5 Hz	TS 0.5 Hz	WT 1 Hz	TS 1 Hz	WT 2 Hz	TS 2 Hz
-1.07439		-0.561459		-0.725884
-0.31039
-0.551437		-0.653212		-0.803897
-0.609608		-0.590885		-0.457941
-0.781321		-1.13669		-1.40634
-1.16743		-1.19133		-1.56867
-0.551522		-0.516245
-0.776761
-1.11839
-0.862702		-1.00075
-1.04478		-1.13305		-1.50347
-1.32139		-1.254		-1.26265
	-0.884934		-0.545296		-1.45213
	-0.992833
	-1.4818		-1.35212
	-0.95964		-0.97786		-1.26045
	-1.06858		-1.64891		-1.34932
	-1.18948
	-1.79395		-1.85437		-1.60033
	-1.39287
	-0.975689		-0.873595
	-1.38672
	-0.923681		-0.630511		-0.63785
	-1.92455		-1.81908		-1.00412
	-0.860783		-0.707179
	-1.52312		-1.82622		-1.89755
	-0.806096
	-1.41005		-1.37636		-1.56212
	-0.954164
	-2.09117
	-1.6401		-1.72136		-1.67599
	-1.69575
	-1.02228		-1.27158
