# Supplementary material for: Unexpected impairment of INa underpins reentrant arrhythmias in a knock-in swine model of Timothy syndrome
Source: Nat Cardiovasc Res. 2023 Dec 11;2(12):1291–309. doi: 10.1038/s44161-023-00393-w (PMC11041658; doi:10.1038/s44161-023-00393-w)
Supplement: Supplementary file 19 — NCX current comparison in cardiomyocytes from WT and TS1 pigs. [file 44161_2023_393_MOESM19_ESM.xlsx]

## Sheet: Extended Figure 8B
Test Voltage (mV)	Wild Type: Nickel-dependent current (I_NCX)
-110	-1.38084	-1.28901	-2.0635	-1.04568	-1.25791	-1.57966	-1.50764	-1.56642	-1.06388	-0.88895	-1.24154	-0.915786	-2.78782	-2.37717	-1.18778	-1.80815	-2.44962	-1.73685	-1.72215	-1.20897	-1.42277
-100	-1.32124	-1.38547	-1.86309	-1.03357	-1.03736	-1.55585	-1.34537	-1.41879	-0.979291	-0.754842	-1.1993	-0.935478	-2.19315	-2.09534	-1.2964	-1.61411	-2.02042	-1.73685	-1.49039	-1.0527	-1.35678
-90	-1.22189	-1.32898	-1.60746	-1.05563	-0.983006	-1.28047	-1.24145	-1.29885	-0.856123	-0.664433	-0.930526	-0.879684	-2.02969	-1.69446	-1.24209	-1.5826	-1.78018	-1.51032	-1.36884	-0.924163	-1.2908
-80	-1.07288	-1.14041	-1.35134	-0.81378	-0.8628	-1.3599	-1.16618	-1.18998	-0.789345	-0.558957	-0.742383	-0.672918	-1.9214	-1.49524	-1.05056	-1.39023	-1.41036	-1.31055	-1.06075	-0.827125	-1.16149
-70	-0.764925	-1.00354	-1.19835	-0.610434	-0.7635	-0.930975	-0.960758	-1.01529	-0.67508	-0.448959	-0.677106	-0.687688	-1.23811	-1.16482	-0.894758	-1.07182	-1.14988	-1.12504	-0.875618	-0.653214	-0.96619
-60	-0.754993	-0.798891	-0.925612	-0.463765	-0.56699	-0.846248	-0.686971	-0.786471	-0.511844	-0.355537	-0.400654	-0.482563	-1.05301	-0.831975	-0.801853	-0.834672	-0.931229	-0.903859	-0.676352	-0.483083	-0.720751
-50	-0.476836	-0.530805	-0.511614	-0.228835	-0.317171	-0.372308	-0.411806	-0.530589	-0.284799	-0.1928	-0.235549	-0.382463	-0.747799	-0.42867	-0.528852	-0.59089	-0.593809	-0.589925	-0.390877	-0.301612	-0.45024
-40	-0.278155	-0.261415	-0.181686	0.0164797	-0.132159	-0.306116	-0.203273	-0.19782	-0.134919	-0.0180092	-0.00132889	-0.0969295	-0.105863	-0.0205044	-0.443092	-0.113275	-0.268537	-0.306314	0.0104847	-0.105017	-0.128266
-30	0	0.0727167	0.210317	0.15839	0.142746	0.030144	0.0846679	0.0765148	0.0847062	0.17185	0.340402	0.127887	0.173754	0.326921	-0.0829025	0.112265	0.139066	0.016538	0.187139	0.181054	0.115853
-20	0.447035	0.379908	0.517273	0.60359	0.421832	0.408768	0.397467	0.38345	0.37853	0.373764	0.536222	0.257525	0.666036	0.701072	0.232979	0.409116	0.58581	0.446414	0.622419	0.463344	0.505125
-10	0.695387	0.774	0.930292	0.813426	0.655971	0.543802	0.880475	0.766657	0.642674	0.572663	0.80884	0.569314	1.01654	1.06064	0.603175	0.870147	1.05415	0.910179	0.914961	0.745634	0.907592
0	1.13249	1.22588	1.3179	1.17382	1.01345	1.06805	1.25231	1.28949	0.964693	0.828822	1.12369	0.8089	1.68211	1.53927	0.991953	1.37595	1.53598	1.30616	1.26403	1.06825	1.34173
10	1.50005	1.64344	1.71283	1.58831	1.3333	1.24279	1.72877	1.59704	1.2882	1.05786	1.4539	1.11741	2.19408	1.94743	1.60942	1.7209	1.92064	1.75744	1.73323	1.36314	1.75871
20	1.87755	2.15876	2.19525	2.03739	1.59879	1.61083	2.04397	2.11741	1.63692	1.28991	1.68812	1.49812	2.70803	2.3313	1.87527	2.16369	2.41867	2.2444	2.07947	1.72356	2.26278
30	2.52326	2.68493	2.58922	2.36102	1.96256	2.07418	2.49557	2.5037	2.04649	1.56113	2.06055	1.65565	3.17077	2.8075	2.36553	2.49537	2.9221	2.78843	2.51052	2.07895	2.73387
40	2.82129	3.11596	2.98464	2.63186	2.27823	2.50047	2.96788	2.94472	2.39523	1.79319	2.3063	2.11513	3.77135	3.2594	2.85436	2.9166	3.41068	3.28965	2.94155	2.4671	3.27489
50	3.38753	3.53133	3.48858	3.05629	2.61689	2.82348	3.40392	3.49033	2.84635	2.10961	2.80547	2.38918	4.19866	3.56308	3.29174	3.35773	3.87633	3.86579	3.30051	2.86785	3.76577
60	4.01338	4.12834	3.94559	3.52312	2.92629	3.33184	3.73019	4.02792	3.31082	2.44715	3.2547	2.80271	4.69684	3.9518	3.88778	3.70267	4.38111	4.38129	3.7146	3.30263	4.28172
70	4.36107	4.61107	4.27894	3.84416	3.30259	3.72901	4.05956	4.33854	3.68923	2.79522	3.55034	3.15223	5.30925	4.44258	4.28085	4.08409	4.88184	4.94852	4.18097	3.70463	4.7594
Test Voltage (mV)	Timothy Syndrome: Nickel-dependent current (I_NCX)
-110	-1.32356	-1.88216	-1.57998	-1.81165	-1.50652	-1.42961	-1.56426	-1.59827	-2.06698	-1.3791	-2.59074	-1.15759	-1.87288	-2.42649	-1.98482	-0.824963	-1.68718	-1.89118	-2.71493	-2.87792	-2.34877	-1.17269	-1.11156	-1.26238	-1.68663
-100	-1.19187	-1.70841	-1.50196	-1.77507	-1.32062	-1.33462	-1.54405	-1.66107	-1.88289	-1.2228	-2.28624	-1.21357	-1.80338	-2.19808	-1.80595	-1.12994	-1.48586	-1.72453	-2.46916	-2.40194	-2.26618	-1.15827	-1.17763	-1.20364	-1.51472
-90	-1.08841	-1.55967	-1.26009	-1.54512	-1.29866	-1.26309	-1.2221	-1.30243	-1.67519	-1.13721	-2.00734	-1.01935	-1.6743	-1.87658	-1.68124	-0.846594	-1.2727	-1.45058	-2.13547	-2.06421	-1.64249	-0.895418	-0.976562	-1.03532	-1.41356
-80	-1.00375	-1.38854	-1.09001	-1.3622	-1.10362	-1.08203	-1.08061	-1.1603	-1.46277	-1.07394	-1.7256	-1.01707	-1.35822	-1.68915	-1.43017	-0.481048	-1.25375	-1.16978	-1.85574	-1.71968	-1.65553	-0.895418	-0.847217	-0.872651	-1.20076
-70	-0.748225	-1.07657	-0.884807	-1.01859	-0.900735	-0.804867	-0.898703	-0.91239	-1.05917	-0.945555	-1.42821	-0.99993	-1.08682	-1.31428	-1.31202	-0.537287	-0.915064	-0.923234	-1.56201	-1.50662	-1.57077	-0.848138	-0.736511	-0.709981	-0.971186
-60	-0.614973	-0.85543	-0.727202	-0.894473	-0.754584	-0.434937	-0.708129	-0.74877	-0.629613	-0.686916	-1.02979	-0.738305	-1.01566	-0.956776	-1.07735	-0.383715	-0.770587	-0.790826	-1.22432	-0.962636	-1.23828	-0.728735	-0.571016	-0.522459	-0.692867
-50	-0.304577	-0.560573	-0.381565	-0.467242	-0.390645	-0.294118	-0.426602	-0.527305	-0.251977	-0.452466	-0.6271	-0.432124	-0.621796	-0.54342	-0.73931	-0.27124	-0.441371	-0.398171	-0.730784	-0.575047	-0.888404	-0.497942	-0.372763	-0.279582	-0.54139
-40	-0.0318054	-0.344697	-0.0413881	-0.148454	-0.183576	-0.0772997	-0.207156	-0.132303	-0.0230369	-0.219876	-0.230104	-0.103094	-0.198147	-0.169786	-0.255215	-0.210675	-0.081366	-0.0625873	-0.351137	-0.23279	-0.49289	-0.352894	-0.0847008	-0.0931901	-0.161388
-30	0.215884	0.0659953	0.304251	0.101091	0.104281	0.104871	0.192758	0.165188	0.37348	-0.00217284	0.229503	0.237362	0.0500838	0.239845	0.135341	0.189477	0.243113	0.147438	0.150397	0.231865	0.0569167	-0.0411639	0.176249	0.23441	0.207083
-20	0.590555	0.358218	0.568745	0.498271	0.439984	0.458038	0.415092	0.558536	0.663787	0.500219	0.754564	0.608664	0.5813	0.773608	0.563641	0.384146	0.574696	0.592601	0.709876	0.778117	0.408968	0.191232	0.467135	0.480674	0.481209
-10	0.770835	0.808401	0.866789	0.928115	0.805231	0.965434	0.722607	0.994856	1.12403	0.885389	1.2597	1.00053	1.07776	1.22916	1.00671	0.539881	0.854175	0.930467	1.20941	1.11584	1.01962	0.440457	0.725826	0.807144	0.969707
0	1.11572	1.21251	1.26782	1.35274	1.26225	1.15766	1.15573	1.2312	1.62203	1.31149	1.79473	1.39125	1.64869	1.76665	1.43009	0.868654	1.20471	1.38704	1.68497	1.5193	1.63028	0.765811	1.07263	1.15395	1.33556
10	1.47942	1.63768	1.679	1.83091	1.63586	1.50077	1.56574	1.64768	2.11768	1.75248	2.46493	1.75456	2.13192	2.35379	2.02576	1.18878	1.65471	1.70665	2.30638	2.16075	2.25181	1.07674	1.43411	1.49284	1.74438
20	1.89955	2.03916	1.99265	2.25423	2.06516	1.83606	1.93246	2.05591	2.46464	2.1358	2.96295	2.14871	2.65652	2.94466	2.55582	1.49808	2.16867	2.1267	2.9438	2.53926	2.82551	1.41972	1.81481	1.80123	2.19043
30	2.23188	2.5749	2.43269	2.66708	2.49107	2.11322	2.31937	2.48892	3.11132	2.70331	3.6488	2.63768	3.24897	3.56531	3.15641	1.99125	2.51446	2.59241	3.46731	3.04245	3.57742	1.83884	2.13959	2.18532	2.68731
40	2.61754	3.10274	2.7518	3.16356	3.05345	2.5245	2.66731	2.97482	3.66362	3.08848	4.14683	3.08096	3.91918	4.11273	3.62246	2.07777	2.87683	2.99877	4.19063	3.6295	4.28804	2.24273	2.5265	2.60669	3.0018
50	3.02199	3.5266	3.16299	3.61693	3.53582	2.94808	3.09754	3.35825	4.23244	3.59272	4.86826	3.61678	4.61423	4.74207	4.25423	2.48656	3.40738	3.45534	4.72214	4.01484	4.81613	2.44386	2.8637	2.97947	3.56945
60	3.6569	4.0584	3.47819	4.14083	4.0684	3.44318	3.35453	3.80448	4.87441	3.95928	5.36913	3.98465	5.23315	5.23735	4.77116	2.8997	3.73895	3.82516	5.28961	4.60869	5.668	2.82932	3.33419	3.35338	3.78644
70	4.34824	4.70603	4.04775	4.64777	4.6198	3.69912	3.83963	4.06892	5.31104	4.43563	6.0436	4.49876	5.84711	5.90021	5.2979	3.25443	4.20317	4.14248	5.86708	5.24334	5.91357	3.24204	3.67818	3.68663	4.38448
