# Supplementary material for: Unexpected impairment of INa underpins reentrant arrhythmias in a knock-in swine model of Timothy syndrome
Source: Nat Cardiovasc Res. 2023 Dec 11;2(12):1291–309. doi: 10.1038/s44161-023-00393-w (PMC11041658; doi:10.1038/s44161-023-00393-w)
Supplement: Supplementary file 20 — Comparison of potassium currents between TS1 and WT cardiomyocytes. [file 44161_2023_393_MOESM20_ESM.xlsx]

## Sheet: Extended figure 9A
Vtest (mV)	WT: Barium-sensitive current (IK1)													TS: Barium-sensitive current (IK1)
-120	-37.3459	-53.4134	-68.156	-25.8585	-24.7094	-35.4259	-32.2016	-22.377	-37.2592	-44.1967	-47.6775	-30.6474		-26.9998	-46.0592	-27.7553	-30.4349	-42.6092	-18.9701	-31.1107	-27.3088	-37.6441	-35.2238	-25.8578	-34.6212	-41.8407
-110	-25.0166	-36.2032	-44.5478	-16.0011	-15.7855	-24.1306	-21.3828	-13.88	-25.8345	-30.658	-32.4125	-20.6927		-18.158	-31.9988	-18.6367	-20.5243	-27.4123	-13.4367	-21.2143	-15.7619	-25.5167	-22.6724	-15.4099	-23.4822	-28.6481
-100	-13.9224	-18.9251	-21.803	-6.65373	-5.8622	-13.0717	-11.3205	-7.01448	-14.6444	-17.139	-16.5903	-12.6696		-10.3586	-17.2846	-7.75538	-11.4429	-13.5564	-7.98437	-11.9409	-6.64365	-14.0647	-11.105	-6.26461	-14.0779	-15.8951
-90	-4.99573	-5.99905	-6.3538	-1.39071	0.0910978	-4.60219	-4.02746	-2.34972	-5.20462	-5.94923	-5.65605	-5.10247		-4.25889	-4.924	-1.23232	-4.34464	-4.52354	-3.32182	-4.35975	-0.398719	-5.16371	-2.79383	-0.266753	-5.40052	-5.86289
-80	0.161768	-0.0239664	-0.184282	0.460069	2.04208	-0.349022	0.0597357	0.0359819	-0.249996	0.0209596	-0.0887833	0.145322		0.0199896	-0.153178	0.936706	0.0308185	-0.179837	-0.0534406	-0.00843145	2.81239	-0.00216931	1.34493	2.32871	0.0075926	0.00636742
-70	2.49822	2.03516	2.28582	1.06779	2.54547	1.50409	1.44068	1.01661	2.13531	2.12675	2.18324	2.02629		1.75247	1.36022	1.19168	2.03835	1.94512	1.82022	1.70554	3.83241	2.01746	2.91588	3.2361	2.72075	2.34413
-60	2.85738	2.16848	2.82913	0.698536	2.10602	1.88653	1.66231	0.872209	2.59528	2.68578	2.62156	2.92018		2.30759	1.18396	1.01074	2.37784	1.77843	2.43368	2.37304	3.10868	2.767	2.97501	2.78512	3.30881	2.6814
-50	1.98139	1.53912	2.87536	0.137681	1.30428	1.42426	0.941242	-0.0495209	1.9658	2.56211	1.90251	2.70886		0.880418	-0.12184	0.657757	1.46754	1.44662	2.57221	1.86985	1.71426	2.1646	2.10516	1.74867	2.68423	1.85172
-40	1.22176	0.954923	2.12626	0.101197	0.855281	0.667336	0.157049	-0.0524939	1.18088	1.73197	1.12334	2.02205		-0.18804	-0.0144103	-0.242058	0.45939	1.08538	1.86097	1.49884	0.823307	1.29481	1.25263	0.937996	1.24397	0.657475
-30	0.804609	0.23717	1.62493	0	0.472486	0.233217	-0.283362	-0.0770177	0.623478	1.05604	0.558654	1.39795		-0.842319	-0.0318954	-0.0131846	-0.251418	0.708494	1.30166	1.0398	0.244769	0.660529	0.623668	0.509038	0.69316	-0.136028
-20	0.296208	0	0.974392	0.0354286	0	-0.0205918	-0.43561	-0.398859	-0.00750823	0.407891	0.350584	1.12945		-1.49823	-0.16672	-0.460828	-0.815748	1.21485	1.08478	0.865116	-0.382317	0.200954	-0.00412304	-0.0596146	0.263038	-0.68835
-10	0.282834	0	1.81883	0.998202	0.113835	0.285245	-0.347748	-0.358967	-0.220528	-0.203418	0.243209	0.832819		-1.67892	-0.188001	-0.0183104	-0.920654	2.19308	1.09267	0.773922	-0.216202	-0.204979	-0.426657	0.079679	-0.00122828	-0.875508
0	0.722239	0.179536	3.19183	2.09726	0.55106	0.9545	-0.6054	-0.0406085	-0.441098	-0.633999	0.16055	0.832819		-1.79478	-0.0709017	-0.0530806	-0.633411	2.17216	1.54015	0.862626	0.0740856	-0.10543	-0.281339	0.317604	-0.114367	-0.767604
10	1.14395	1.04853	5.27594	3.38474	0.311015	1.61992	-0.7505	0.313029	-0.213967	-0.691131	-0.537099	0.604392		-1.86686	0.693836	0.196678	-0.197483	2.97575	2.16682	0.726441	0.663137	0.301491	0.0802437	0.863434	-0.0213884	-0.714175
20	1.53526	1.94586	6.92448	5.03025	1.53757	2.42475	-0.4797	0.886355	-0.521923	-1.38618	-0.959266	0.393756		-1.88737	1.09111	0.960049	0.278823	4.29607	2.74045	0.169671	1.89925	0.398256	0.661826	1.88738	0.861908	-0.207995

## Sheet: Extended figure 9B
Voltage (mV)	WT: E4031 sensitive current (IKr)													Voltage (mV)	TS: E4031 sensitive current (IKr)
-50	-0.0213754	0.0152757	-0.00855695	0.0166429	0.0114753	0.0320978	-0.0202146	0.00647945	0.0441479	0.0367116	-0.00842733	0.0119488		-50	0.0254137	-0.036456	-0.0630729	-0.00342632	0.0333551	0.0159515	-0.00718403	-0.0119898	-0.000966546	0.00864007	-0.0024952	0.0255698	-0.0129428
-40	0.0414225	0.183802	0.137382	0.0819447	0.197214	0.100636	-0.00318048	0.0347249	0.143209	0.206331	0.150832	0.104189		-40	0.20601	0.0169858	0.210074	0.112218	0.231339	0.120896	0.144333	0.07238	0.139546	0.0666543	-0.00181545	0.0425399	0.105068
-30	0.162646	0.403002	0.187163	0.131485	0.370471	0.303091	0.049328	0.100954	0.201534	0.269913	0.214843	0.258731		-30	0.395935	0.125118	0.400411	0.210474	0.403292	0.206095	0.264301	0.112941	0.231363	0.167098	0.0402594	0.129614	0.216387
-20	0.298165	0.547056	0.367387	0.170204	0.421175	0.319234	0.213266	0.15085	0.25368	0.349353	0.281937	0.390758		-20	0.500138	0.0734748	0.60789	0.235721	0.460452	0.253043	0.370214	0.112341	0.344498	0.209054	0.0959868	0.18787	0.302753
-10	0.448078	0.581887	0.352062	0.219659	0.462189	0.393575	0.373383	0.193001	0.307208	0.343049	0.405109	0.353917		-10	0.450911	0.270863	0.474323	0.242925	0.522174	0.286034	0.387183	0.245546	0.374846	0.243696	0.20448	0.252437	0.378822
0	0.357788	0.520131	0.297493	0.132085	0.395656	0.348628	0.307855	0.132994	0.241624	0.359642	0.334587	0.32692		0	0.613875	0.299776	0.386407	0.0898345	0.489689	0.297196	0.37867	0.240067	0.40546	0.295618	0.31999	0.196153	0.380256
10	0.266387	0.418709	0.22224	0.0498324	0.514457	0.34454	0.197394	0.0418152	0.185773	0.166355	0.237792	0.266928		10	0.36496	0.280962	0.0111042	-0.0238182	0.468906	0.225157	0.323448	0.243747	0.473672	0.312717	0.334223	0.103398	0.414864
20	0.0690321	0.152394	0.0816318	-0.0608954	0.061567	-0.0653524	0.113303	-0.103059	0.0641276	-0.0920642	0.0786825	0.0835116		20	-0.122934	-0.0820783	-0.250864	-0.20256	0.277965	0.185759	0.289684	0.191358	0.329937	0.226165	0.256211	0.0766372	0.422615
30	-0.347278	-0.206776	-0.316429	-0.303889	-0.0744872	-0.244821	0.321141	-0.217511	-0.353923	0.0470609	-0.0429195	-0.106542		30	-0.233174	-0.356478	0.339357	-1.02268	-0.0572718	0.0528612	0.172429	-0.0295934	0.181324	0.188164	0.052035	0.0266134	0.202209

## Sheet: Extended figure 9C
Vtest (mV)	WT: HMR-1556-dependent current (IKs)											TS: HMR-1556-dependent current (IKs)
-70	-0.224078	0.0611722	-0.167817	-0.00407541	-0.18613	-0.0592358	-0.056947	0.111228	-0.740486	-0.124634		0.0461948	-0.38489	0.0111753	-0.0486532	-0.648148	-0.10786	-0.0264195	0.0957761	-0.0752535	-0.597494	0.530033
-60	0.0496996	-0.00725208	0.0108845	0.0326659	0.0541231	-0.459857	0.0275234	-0.092939	-0.30662	0.0530253		0.00532159	-0.0263447	-0.00269324	-0.0107638	-0.00697326	-0.0369317	0.0352123	-0.0343457	0.0202592	0.189677	0.139786
-50	0.235384	-0.0494315	0.148064	-0.0893746	-0.00913915	-0.0288327	-0.0515899	-0.0820379	-0.0138316	-0.283396		-0.0239483	0.0361567	-0.0695895	0.0346224	-0.223734	-0.198598	0.00563846	0.0285814	-0.00617061	0.0619208	-0.237502
-40	0.0536863	-0.0140693	0.23657	0.170989	-0.00511054	0.0216707	0.213878	0.313285	0.238896	-0.0206299		0.0268196	-0.199179	0.143473	-0.113712	-0.0484664	0.261534	-0.0662186	-0.0636979	0.029363	0.0507703	0.202518
-30	0.483502	-0.150431	0.270179	1.29323	-0.205362	-0.434869	0.284096	0.916955	0.547697	-0.218452		0.0286634	-0.179068	0.280532	-0.153275	0.500141	0.163566	-0.124506	-0.00871318	0.187313	0.423871	0.134237
-20	0.315541	-0.564345	1.04958	1.21454	-0.0863995	-0.77196	1.10077	1.02497	0.459365	0.357422		0.0452823	0.0146073	0.0779186	-0.0381583	0.0759035	-0.21125	-0.237951	-0.0328216	0.247681	-0.819171	0.529755
-10	0.358723	0.485432	0.417834	1.05373	-0.195938	-0.201716	1.56699	1.73135	0.332071	0.927661		0.105335	0.195171	-0.0716733	-0.291748	1.05668	-0.191051	-0.283059	0.400655	0.385724	-0.143729	2.26165
0	1.44427	1.72605	1.67898	2.2268	-0.030445	0.0502108	2.46661	2.57706	0.311577	1.20673		0.942504	0.101133	-0.432557	0.136894	0.533285	-0.826104	-1.08075	-0.419588	0.223585	-0.735602	0.499061
10	2.00046	4.68902	3.97189	3.23586	0.723481	-0.247301	5.17291	3.35185	0.73619	0.846374		2.89366	0.128119	0.0290398	1.57229	1.71204	0.923042	-3.10428	1.74374	-0.354653	0.924765	2.03614
20	5.09447	7.58762	6.60325	5.27808	2.28136	0.1057	8.67922	4.80978	1.94799	1.70364		6.07086	0.451809	0.492924	3.55272	2.08563	2.59443	-4.95112	4.1841	-0.497765	-0.0376986	0.218492
30	6.06575	9.8464	12.2505	9.76771	3.59262	0.467362	11.8848	5.37646	2.4406	3.49738		10.9992	0.778585	2.51321	6.03289	1.59346	5.15978	-0.174004	8.55462	-3.56702	2.74278	-3.37312
40	9.84965	11.1268	15.9766	11.6172	6.60433	3.04343	15.3138	6.34622	3.76764	7.05967		14.7813	1.44817	4.40105	8.71128	1.42144	7.06453	3.02921	10.8162	-2.74203	4.92433	-1.33567
