# Supplementary material for: Unexpected impairment of INa underpins reentrant arrhythmias in a knock-in swine model of Timothy syndrome
Source: Nat Cardiovasc Res. 2023 Dec 11;2(12):1291–309. doi: 10.1038/s44161-023-00393-w (PMC11041658; doi:10.1038/s44161-023-00393-w)
Supplement: Supplementary file 21 — Protein expression evaluation. [file 44161_2023_393_MOESM21_ESM.xlsx]

## Sheet: Ext 10A
Nav1.5
WT	TS
0.807863	0.99749
0.923373	1.26073
1.08114	1.009
1.18762	1.72192
1.02401	1.13553
0.943072	0.827036
1.06178	1.52108
0.971133	1.03828

## Sheet: Ext 10B
Cav1.2
WT	TS
0.565252	0.790849
0.871393	1.25335
1.19045	1.11855
1.37291	0.905539
0.756267	0.695581
0.854933	0.703116
1.16336	0.742069
1.22544	0.695443

## Sheet: Ext 10C
RyR2
WT	TS
0.945859	0.579636
1.05573	0.637322
1.14226	0.546257
0.856147	0.727914
0.832746	1.04869
1.00276	1.02986
1.34903	1.23338
0.815471	1.07327

## Sheet: Ext 10D
Kv7.1
WT	TS
0.729061	0.697163
1.38811	1.00918
0.878335	0.620839
1.00449	0.445636
0.950785	0.533487
0.825692	0.853635
0.979682	0.807801
1.24384	0.454933

## Sheet: Ext 10E
Kv11.1
WT	TS
1.06143	0.727831
0.850933	0.529098
0.56279	0.566326
1.52485	1.63408
0.694059	0.989636
0.836708	2.20439
1.2216	0.768253
1.24764	0.587581

## Sheet: Ext 10F
Phospho CaMKII
WT	TS
1.05397	1.6593
0.994056	4.31116
1.26539	2.93883
0.686587	1.88302
1.38141	1.13251
0.870393	1.22592
0.945969	1.58906
0.802225	2.24404
