# Supplementary material for: Unexpected impairment of INa underpins reentrant arrhythmias in a knock-in swine model of Timothy syndrome
Source: Nat Cardiovasc Res. 2023 Dec 11;2(12):1291–309. doi: 10.1038/s44161-023-00393-w (PMC11041658; doi:10.1038/s44161-023-00393-w)
Supplement: Supplementary file 29 — Custom-made MATLAB software used for Fig. 2 and Extended Data Fig. 4. [file 44161_2023_393_MOESM29_ESM.m]

Vertices_raw = []'; % insert here array with vertices
 
Vertices = zeros((length(Vertices_raw)/3),3);
 
for i = 1:length(Vertices_raw)/3
    Vertices(i,1) = Vertices_raw(i+2*(i-1));
    Vertices(i,2) = Vertices_raw(i+2*(i-1)+1);
    Vertices(i,3) = Vertices_raw(i+2*(i-1)+2);
end 
 
Values = []'; % insert here array with values
  
Status = []'; % insert here array with the status 
 
Triangles_raw = []'; % insert here array with triangles
 
Triangles = zeros((length(Triangles_raw)/3),3);
 
for i = 1:length(Triangles_raw)/3
    Triangles(i,1) = Triangles_raw(i+2*(i-1));
    Triangles(i,2) = Triangles_raw(i+2*(i-1)+1);
    Triangles(i,3) = Triangles_raw(i+2*(i-1)+2);
end 
 
