# Supplementary material for: Unexpected impairment of INa underpins reentrant arrhythmias in a knock-in swine model of Timothy syndrome
Source: Nat Cardiovasc Res. 2023 Dec 11;2(12):1291–309. doi: 10.1038/s44161-023-00393-w (PMC11041658; doi:10.1038/s44161-023-00393-w)
Supplement: Supplementary file 30 — Custom-made MATLAB software used for Fig. 2 and Extended Data Fig. 4. [file 44161_2023_393_MOESM30_ESM.m]

%%%%%%%%%%%%%%%%%%%%%%%%%%%%%%%%%%%%%%%%%%%%%%%%%%%%%%%%%%%%%%%%%%%%%%%%%%
% Code to compute NavX maps of LAT, LRT and ARI for S2, S3 and S4 
%%%%%%%%%%%%%%%%%%%%%%%%%%%%%%%%%%%%%%%%%%%%%%%%%%%%%%%%%%%%%%%%%%%%%%%%%%

clc
close all

QRS_onset = ; % insert here the difference between "time of QRS onset" and "time used as reference for annotation"
cd 'directory name'
DxLandmarkGeo;
save('LAT_data');
LAT_data = load('LAT_data');
cd ..
cd 'directory name'
DxLandmarkGeo;
save('LRT_data');
LRT_data = load('LRT_data');

cd 'directory name'

%% LAT
V = LAT_data.Vertices;
T = LAT_data.Triangles;
LAT = LAT_data.Values;
LAT = LAT-(QRS_onset);
LAT(LAT_data.Status==2|LAT_data.Status==1)=NaN;
max_LAT = max(LAT);
min_LAT = min(LAT);
index_LAT =(prctile(LAT,95)-prctile(LAT,5))/prctile(LAT,50);
step = 10;
Iso_values = 0:step:max_LAT;

figure
title('LAT NavX');
hh=patch('Faces',T,'Vertices',V,'FaceVertexCData',LAT,'FaceColor','interp','EdgeColor','interp');
set(gca,'cLim',[30,170])
colormap(hsv);
set(gca,'Color','k');
shading interp
lightangle(-268,1)
hh.FaceLighting = 'gouraud';
hh.AmbientStrength = 0.3;
hh.DiffuseStrength = 0.8;
hh.SpecularStrength = 0.9;
hh.SpecularExponent = 25;
hh.BackFaceLighting = 'unlit';
axis off
Surf = {T,[V(:,1) V(:,2) V(:,3)]};
[~,~]= IsoLine(Surf,LAT,Iso_values);
cb = colorbar;
cb.Label.String = 'Local Activation Time (ms)';
material dull
cameratoolbar('Show')
cameratoolbar('SetMode','orbit')
cameratoolbar('SetCoordSys','none')
movegui('northwest');

%% LRT
V = LRT_data.Vertices;
T = LRT_data.Triangles;
sV = size(V,1);
sT = size(T,1);
LRT = LRT_data.Values;
LRT = LRT-(QRS_onset);
LRT(LRT_data.Status==2|LRT_data.Status==1)=NaN;
max_LRT = max(LRT);
min_LRT = min(LRT);
index_LRT =(prctile(LRT,95)-prctile(LRT,5))/prctile(LRT,50);
step = 10;
Iso_values = min_LRT:step:max_LRT;

figure
title('LRT NavX');
hh=patch('Faces',T,'Vertices',V,'FaceVertexCData',LRT,'FaceColor','interp','EdgeColor','interp');
set(gca,'cLim',[190,430])
colormap(hsv);
set(gca,'Color','k');
shading interp
lightangle(-268,1)
hh.FaceLighting = 'gouraud';
hh.AmbientStrength = 0.3;
hh.DiffuseStrength = 0.8;
hh.SpecularStrength = 0.9;
hh.SpecularExponent = 25;
hh.BackFaceLighting = 'unlit';
axis off
Surf = {T,[V(:,1) V(:,2) V(:,3)]};
[~,~]= IsoLine(Surf,LRT,Iso_values);
cb = colorbar;
cb.Label.String = 'Local Recovery Time (ms)';
material dull
lightangle(light,-50,60)
cameratoolbar('Show')
cameratoolbar('SetMode','orbit')
cameratoolbar('SetCoordSys','none')
movegui('north');

%% ARI
ARI = LRT - LAT;
max_ARI = max(ARI);
min_ARI = min(ARI);
index_ARI =(prctile(ARI,95)-prctile(ARI,5))/prctile(ARI,50);
step = 10;
Iso_values = min_ARI:step:max_ARI;

figure
title('ARI');
hh=patch('Faces',T,'Vertices',V,'FaceVertexCData',ARI,'FaceColor','interp','EdgeColor','interp');
set(gca,'cLim',[80,340])
colormap(hsv);
set(gca,'Color','k');
shading interp
lightangle(-268,1)
hh.FaceLighting = 'gouraud';
hh.AmbientStrength = 0.3;
hh.DiffuseStrength = 0.8;
hh.SpecularStrength = 0.9;
hh.SpecularExponent = 25;
hh.BackFaceLighting = 'unlit';
axis off
Surf = {T,[V(:,1) V(:,2) V(:,3)]};
[~,Iso_values2]= IsoLine(Surf,ARI,Iso_values);
cb = colorbar;
cb.Label.String = 'Activation Recovery Interval (ms)';
material dull
cameratoolbar('Show')
cameratoolbar('SetMode','orbit')
cameratoolbar('SetCoordSys','none')
movegui('northeast');
